# Supplementary material for: Circular RNA‐mediated ceRNA network was identified in human lung adenocarcinoma by high‐throughput sequencing
Source: Thorac Cancer. 2023 May 3;14(16):1430–9. doi: 10.1111/1759-7714.14884 (PMC10234779; doi:10.1111/1759-7714.14884)
Supplement: Supplementary file 1 — Table S1. A total number of 5,241 circRNAs were detected in the specimens by second‐generation sequencing. [file TCA-14-1430-s003.xls]

## Sheet: Table S1 - 副本
	baseMean	log2FoldChange	lfcSE	stat	pvalue	padj
hsa_circ_0001640	19.0673	-1.60848	0.284381	-5.65609	1.55e-08	1.03e-05
hsa_circ_0007342	7.75954	-1.71911	0.337775	-5.08952	3.59e-07	0.000119717
hsa_circ_0005937	4.88705	-1.94194	0.445378	-4.36021	1.3e-05	0.00288896
chr2|43973004|43992865|+	3.13329	-2.6296	0.617027	-4.26173	2.03e-05	0.00338246
hsa_circ_0002587	5.14051	-2.23872	0.545236	-4.10596	4.03e-05	0.00447606
hsa_circ_0003176	5.14051	-2.23872	0.545236	-4.10596	4.03e-05	0.00447606
chr10|97141441|97170534|-	3.27776	-2.43316	0.626274	-3.88513	0.000102275	0.00852716
chr2|167304121|167328955|-	15.8791	-1.67856	0.428814	-3.91443	9.06e-05	0.00852716
hsa_circ_0000471	57.6739	-0.598992	0.155886	-3.84249	0.000121791	0.00902606
chr4|106832305|106832889|+	2.89861	-2.93213	0.782026	-3.74941	0.000177252	0.0118227
hsa_circ_0001451	35.4133	0.672915	0.183569	3.66574	0.00024662	0.0149542
chr20|57574397|57574864|-	4.05946	1.93406	0.533257	3.62688	0.000286869	0.0159451
hsa_circ_0013048	3.6911	-2.35736	0.672708	-3.50429	0.000457822	0.0234898
hsa_circ_0000264	3.24262	2.47859	0.718579	3.44929	0.000562063	0.0249931
hsa_circ_0072309	39.5931	-1.30132	0.376237	-3.45878	0.000542619	0.0249931
hsa_circ_0005941	4.75254	-1.83122	0.536215	-3.41509	0.000637607	0.0257696
hsa_circ_0007879	3.3297	-2.61367	0.767145	-3.40701	0.000656797	0.0257696
hsa_circ_0001546	17.8249	-0.742502	0.222586	-3.3358	0.000850553	0.0315177
chr22|43435785|43442579|-	2.80963	-2.35253	0.713178	-3.29866	0.000971484	0.0341042
hsa_circ_0000118	46.6468	0.684597	0.210049	3.25923	0.00111717	0.0354833
hsa_circ_0001610	10.3978	1.22388	0.375435	3.25989	0.00111454	0.0354833
hsa_circ_0000907	5.32667	1.36814	0.431163	3.17313	0.00150807	0.0457218
hsa_circ_0086414	5.43132	-1.56289	0.499761	-3.12727	0.00176436	0.0511666
hsa_circ_0016601	3.51051	1.93218	0.621178	3.11051	0.00186767	0.0519056
hsa_circ_0001900	19.5802	0.692071	0.225849	3.06431	0.00218174	0.0582089
hsa_circ_0007883	20.6246	0.710039	0.235321	3.01732	0.00255021	0.0629997
hsa_circ_0058493	3.33285	-1.70644	0.56502	-3.02014	0.00252655	0.0629997
chr6|158703294|158735300|+	8.24941	0.966523	0.322518	2.99681	0.00272824	0.0649905
hsa_circ_0000119	20.5848	0.735178	0.24799	2.96454	0.00303133	0.0697206
hsa_circ_0001320	5.15902	-1.30374	0.454836	-2.8664	0.0041517	0.092306
hsa_circ_0000267	4.82665	1.40902	0.495934	2.84115	0.00449512	0.0924531
hsa_circ_0000566	6.63592	1.28515	0.457474	2.80924	0.00496592	0.0924531
hsa_circ_0004119	4.47982	-1.72774	0.607457	-2.84421	0.00445213	0.0924531
hsa_circ_0005320	2.86809	2.03975	0.725751	2.81054	0.00494581	0.0924531
hsa_circ_0008494	15.351	0.6795	0.242015	2.80768	0.00498997	0.0924531
chr2|89100615|89104394|+	3.84172	3.13823	1.11048	2.826	0.00471331	0.0924531
hsa_circ_0001189	16.9346	-0.622454	0.22527	-2.76315	0.00572471	0.0979073
hsa_circ_0061620	16.9346	-0.622454	0.22527	-2.76315	0.00572471	0.0979073
chr8|133634856|133673873|-	3.42126	-1.73406	0.627546	-2.76325	0.00572298	0.0979073
hsa_circ_0001801	61.752	-0.470759	0.171016	-2.75272	0.00591021	0.0985527
hsa_circ_0001699	5.37275	1.16669	0.433409	2.69188	0.0071051	0.109465
hsa_circ_0001756	12.3813	0.747547	0.277258	2.69621	0.00701328	0.109465
hsa_circ_0077837	31.9591	-1.28938	0.48122	-2.67941	0.00737528	0.109465
hsa_circ_0085616	12.4573	-0.774757	0.287261	-2.69705	0.00699565	0.109465
chr12|95602618|95605043|-	18.2865	0.745603	0.278319	2.67896	0.00738522	0.109465
chr2|30572802|30573012|+	3.79367	-1.60699	0.60182	-2.67021	0.00758034	0.109915
hsa_circ_0001017	21.5858	0.600011	0.228299	2.62818	0.00858419	0.114513
hsa_circ_0007773	3.00019	-1.73106	0.655189	-2.64208	0.00823977	0.114513
hsa_circ_0035292	5.45359	1.06102	0.403285	2.63094	0.00851494	0.114513
hsa_circ_0071106	7.2993	-1.07724	0.409596	-2.63	0.00853842	0.114513
hsa_circ_0000116	6.12317	0.980594	0.377705	2.59619	0.00942636	0.123282
hsa_circ_0003285	2.81345	-1.85823	0.723211	-2.56941	0.0101871	0.129342
hsa_circ_0005895	5.67002	-1.07699	0.419657	-2.56635	0.0102776	0.129342
hsa_circ_0008832	10.3239	-0.754215	0.299038	-2.52214	0.0116644	0.144076
hsa_circ_0000982	22.5473	-0.614662	0.245115	-2.50764	0.0121539	0.147394
hsa_circ_0000448	3.64831	1.54037	0.617613	2.49407	0.0126289	0.150419
hsa_circ_0003218	22.6762	-0.796761	0.322497	-2.4706	0.0134886	0.157841
hsa_circ_0001073	14.8424	-0.783467	0.319203	-2.45445	0.0141102	0.162267
hsa_circ_0000348	19.496	-1.45464	0.612927	-2.37327	0.0176311	0.180997
hsa_circ_0001165	2.79608	1.96214	0.827558	2.371	0.01774	0.180997
hsa_circ_0001577	10.4016	0.622694	0.26364	2.36191	0.0181811	0.180997
hsa_circ_0001776	20.4843	-0.512009	0.213667	-2.3963	0.0165617	0.180997
hsa_circ_0002886	4.78537	-1.27986	0.535455	-2.39023	0.0168377	0.180997
hsa_circ_0002968	4.21828	-1.08804	0.459904	-2.36579	0.0179916	0.180997
hsa_circ_0008951	9.32458	-0.805617	0.340147	-2.36844	0.0178633	0.180997
chr14|45587230|45599993|-	7.60738	-0.784687	0.328735	-2.38699	0.0169871	0.180997
chr15|100871093|100874385|-	5.15814	-1.06755	0.448185	-2.38195	0.0172213	0.180997
hsa_circ_0007334	3.55704	-1.53539	0.65826	-2.3325	0.0196746	0.192984
hsa_circ_0003608	5.12973	-1.18429	0.510794	-2.31853	0.0204206	0.197399
hsa_circ_0000442	3.34155	1.43878	0.626268	2.29738	0.0215969	0.205788
hsa_circ_0007637	6.63716	0.78565	0.345508	2.2739	0.0229719	0.215806
hsa_circ_0005019	2.94843	-1.22352	0.542477	-2.25544	0.0241057	0.223313
hsa_circ_0000043	6.27557	0.753315	0.334959	2.24897	0.0245141	0.223985
hsa_circ_0007695	11.9271	-0.552204	0.248089	-2.22583	0.0260255	0.234581
hsa_circ_0000280	6.2851	0.863319	0.390891	2.20859	0.027203	0.236333
hsa_circ_0001392	7.21988	-0.699017	0.315833	-2.21325	0.0268805	0.236333
hsa_circ_0001829	16.055	0.537893	0.243672	2.20745	0.0272828	0.236333
hsa_circ_0000607	12.7122	-0.605016	0.278855	-2.16964	0.0300341	0.239953
hsa_circ_0000786	4.44659	-1.04179	0.480116	-2.16987	0.0300166	0.239953
hsa_circ_0001445	41.1104	-0.363349	0.167658	-2.16721	0.0302189	0.239953
hsa_circ_0005037	6.197	-0.810742	0.370767	-2.18666	0.0287672	0.239953
hsa_circ_0006117	9.31825	-0.612475	0.280895	-2.18044	0.0292249	0.239953
hsa_circ_0006670	4.73279	0.950261	0.435529	2.18185	0.0291204	0.239953
hsa_circ_0006965	3.79481	-1.20255	0.550184	-2.18572	0.0288358	0.239953
hsa_circ_0078299	3.08947	-1.98339	0.919459	-2.15712	0.030996	0.243228
hsa_circ_0007312	2.8221	-1.54529	0.71827	-2.15141	0.031444	0.243874
hsa_circ_0000024	4.74473	-0.955941	0.448791	-2.13003	0.0331687	0.248579
hsa_circ_0001558	9.65132	-0.562386	0.263659	-2.13301	0.0329241	0.248579
hsa_circ_0018998	8.92178	-0.759933	0.356759	-2.1301	0.0331633	0.248579
hsa_circ_0001116	3.51017	-1.04838	0.493607	-2.12392	0.033677	0.249584
hsa_circ_0001023	5.58463	-0.970513	0.459191	-2.11353	0.0345558	0.250529
hsa_circ_0021712	3.17959	-1.57322	0.742819	-2.11791	0.034183	0.250529
hsa_circ_0000072	4.71697	0.904357	0.436249	2.07303	0.0381695	0.258876
hsa_circ_0000099	4.46728	-1.64405	0.794086	-2.07037	0.0384179	0.258876
hsa_circ_0006834	7.08129	-0.826845	0.39938	-2.07032	0.038422	0.258876
hsa_circ_0007132	18.7154	0.520319	0.248995	2.08967	0.036647	0.258876
hsa_circ_0008086	3.491	1.42614	0.688857	2.0703	0.0384239	0.258876
hsa_circ_0008278	7.08129	-0.826845	0.39938	-2.07032	0.038422	0.258876
hsa_circ_0087960	13.8746	-0.567215	0.27221	-2.08374	0.0371839	0.258876
chr6|32522466|32548633|-	4.69243	6.03378	2.93995	2.05234	0.0401363	0.267709
hsa_circ_0001725	5.37567	0.999498	0.489141	2.04337	0.0410155	0.270865
hsa_circ_0004270	4.76033	-0.996314	0.488925	-2.03776	0.0415736	0.271509
hsa_circ_0006062	3.12808	-1.38351	0.681755	-2.02934	0.0424233	0.271509
hsa_circ_0006156	38.9488	0.390863	0.192497	2.03049	0.0423065	0.271509
chr6|73005639|73043538|+	3.94007	-2.79093	1.3774	-2.02623	0.0427412	0.271509
hsa_circ_0001647	7.63709	-0.749775	0.371947	-2.01581	0.0438194	0.272889
hsa_circ_0008459	6.59886	-0.799396	0.398016	-2.00845	0.0445951	0.272889
hsa_circ_0008602	7.31922	-1.59293	0.791796	-2.01179	0.0442417	0.272889
chr18|44470542|44483598|-	4.19819	-0.934332	0.463786	-2.01458	0.0439491	0.272889
hsa_circ_0000835	12.6515	0.488385	0.245844	1.98656	0.0469707	0.279727
hsa_circ_0001519	6.01427	-0.80861	0.406829	-1.98759	0.0468565	0.279727
hsa_circ_0004089	5.25029	-1.22092	0.612681	-1.99275	0.046289	0.279727
hsa_circ_0001021	3.73692	1.29887	0.661495	1.96354	0.049583	0.290104
hsa_circ_0081006	2.93566	1.25631	0.63907	1.96584	0.0493174	0.290104
hsa_circ_0005654	4.31768	-1.0831	0.55432	-1.95393	0.0507093	0.294114
chr1|207200838|207201024|-	3.11319	2.49985	1.29124	1.93601	0.0528663	0.303981
hsa_circ_0001432	4.5075	-0.948986	0.494193	-1.92027	0.0548234	0.308277
chr10|24508554|24508838|+	3.59079	-1.68998	0.879107	-1.92239	0.054557	0.308277
chr6|158733082|158735300|+	18.0302	0.532926	0.277728	1.91888	0.055	0.308277
hsa_circ_0009043	25.1878	-0.519438	0.271226	-1.91515	0.0554733	0.308339
hsa_circ_0001083	5.11884	0.744312	0.396534	1.87704	0.060512	0.330832
hsa_circ_0008285	38.3711	0.359984	0.191541	1.87941	0.0601886	0.330832
hsa_circ_0002190	5.46638	-0.685584	0.368847	-1.85872	0.0630663	0.339236
hsa_circ_0006420	3.4766	-0.994382	0.534658	-1.85985	0.0629071	0.339236
hsa_circ_0000722	46.5149	-0.372538	0.202185	-1.84256	0.0653933	0.348939
hsa_circ_0008518	4.21943	-0.868634	0.474343	-1.83123	0.0670656	0.355022
hsa_circ_0001355	8.09712	1.05824	0.585641	1.80698	0.0707648	0.368324
hsa_circ_0003310	3.57412	-1.43679	0.797885	-1.80075	0.071742	0.368324
hsa_circ_0005455	3.87244	1.01972	0.566073	1.80139	0.0716419	0.368324
hsa_circ_0021570	7.56573	0.710416	0.394574	1.80046	0.0717873	0.368324
hsa_circ_0002782	11.8749	-0.546033	0.3057	-1.78617	0.0740713	0.374284
hsa_circ_0006677	15.0515	-0.762455	0.426847	-1.78625	0.074059	0.374284
hsa_circ_0047270	5.34171	0.701612	0.393898	1.7812	0.0748793	0.375523
hsa_circ_0001868	8.80901	-0.57873	0.325948	-1.77553	0.0758108	0.375603
hsa_circ_0007324	3.76846	1.49642	0.843409	1.77425	0.0760216	0.375603
hsa_circ_0006633	4.31166	-1.05967	0.600625	-1.76428	0.0776845	0.380997
hsa_circ_0001460	2.77152	1.76144	1.00169	1.75846	0.0786691	0.38301
hsa_circ_0000963	4.6911	-0.883962	0.504663	-1.75159	0.0798447	0.385916
hsa_circ_0001439	20.6281	-0.336227	0.193446	-1.73809	0.0821946	0.388821
hsa_circ_0004417	3.63492	-0.956359	0.550023	-1.73876	0.0820765	0.388821
hsa_circ_0014606	26.8407	-0.417627	0.239394	-1.74452	0.0810686	0.388821
hsa_circ_0000754	6.14868	-0.700664	0.413983	-1.69249	0.0905517	0.3931
hsa_circ_0001414	17.6461	0.596538	0.345223	1.72798	0.083992	0.3931
hsa_circ_0003812	2.73229	-1.22221	0.72083	-1.69555	0.0899703	0.3931
hsa_circ_0004321	5.16564	0.79061	0.465536	1.69828	0.0894556	0.3931
hsa_circ_0005887	5.54135	-0.808374	0.471411	-1.7148	0.0863827	0.3931
hsa_circ_0006773	3.98231	0.776243	0.456141	1.70176	0.0888001	0.3931
hsa_circ_0006845	4.05814	0.761123	0.444848	1.71097	0.0870864	0.3931
hsa_circ_0007443	5.38138	-0.885174	0.520979	-1.69906	0.0893077	0.3931
hsa_circ_0008797	3.32164	-0.812077	0.478644	-1.69662	0.0897682	0.3931
hsa_circ_0071261	3.55303	-1.01982	0.602944	-1.6914	0.0907607	0.3931
hsa_circ_0079665	3.98231	0.776243	0.456141	1.70176	0.0888001	0.3931
chr3|145838898|145842016|-	8.38179	0.605635	0.353571	1.71291	0.0867292	0.3931
chr5|16779653|16783578|-	10.4906	-0.614559	0.358262	-1.71539	0.0862739	0.3931
hsa_circ_0001573	8.39313	0.529278	0.31609	1.67445	0.0940416	0.399283
hsa_circ_0005684	3.22519	-1.13204	0.674538	-1.67824	0.0932995	0.399283
hsa_circ_0034293	4.01556	-0.962073	0.575505	-1.6717	0.0945828	0.399283
chr16|69404385|69406258|-	10.8108	-0.423187	0.252277	-1.67747	0.093451	0.399283
hsa_circ_0001438	3.18252	1.12335	0.675529	1.66292	0.0963278	0.401566
hsa_circ_0084188	3.58096	1.028	0.617371	1.66512	0.0958879	0.401566
chr6|89793471|89794362|+	3.85565	-0.911945	0.550168	-1.65757	0.0974033	0.403528
hsa_circ_0004826	7.04688	-0.613876	0.371851	-1.65087	0.098766	0.404153
hsa_circ_0007976	3.04081	1.20465	0.729252	1.65189	0.0985569	0.404153
hsa_circ_0001417	11.8621	0.42512	0.259279	1.63962	0.101084	0.40761
hsa_circ_0001707	3.34717	2.14186	1.306	1.64001	0.101002	0.40761
hsa_circ_0007444	23.921	-0.326236	0.199511	-1.63518	0.102012	0.40761
hsa_circ_0019607	3.5671	-0.755452	0.46262	-1.63299	0.102472	0.40761
hsa_circ_0087357	6.97928	0.602286	0.369033	1.63206	0.102666	0.40761
hsa_circ_0000277	3.58082	-0.757784	0.466738	-1.62358	0.104466	0.410215
hsa_circ_0000500	4.39414	0.65448	0.40363	1.62149	0.104914	0.410215
hsa_circ_0008207	2.90635	-1.0645	0.656979	-1.6203	0.105168	0.410215
hsa_circ_0006893	3.48322	0.85879	0.535033	1.60512	0.108468	0.42063
chr2|20467057|20468141|+	4.72051	0.724885	0.453669	1.59783	0.110081	0.422676
chr2|95814629|95819004|-	3.81006	-0.923764	0.578433	-1.59701	0.110263	0.422676
hsa_circ_0001350	2.93434	1.19314	0.751853	1.58693	0.112527	0.42889
hsa_circ_0001467	5.07518	0.71226	0.45297	1.57242	0.115853	0.430279
hsa_circ_0001522	44.5932	-0.281537	0.178537	-1.57691	0.114816	0.430279
hsa_circ_0008234	15.1931	-0.621203	0.394882	-1.57314	0.115687	0.430279
hsa_circ_0058495	7.64257	-0.576998	0.367215	-1.57128	0.116117	0.430279
chr1|247319707|247323115|-	29.2309	0.316816	0.20067	1.57879	0.114383	0.430279
hsa_circ_0001523	10.3223	-0.592039	0.378103	-1.56581	0.117393	0.432405
hsa_circ_0001722	2.96656	1.04399	0.669467	1.55944	0.118892	0.432405
hsa_circ_0003764	4.16923	-0.883309	0.567028	-1.55779	0.119284	0.432405
hsa_circ_0006622	3.08231	-1.79244	1.14762	-1.56187	0.118319	0.432405
hsa_circ_0000061	24.4358	-0.346494	0.223729	-1.54872	0.121449	0.437872
hsa_circ_0001727	22.0768	0.363442	0.236619	1.53598	0.124544	0.441625
hsa_circ_0001741	8.55609	0.516332	0.335656	1.53828	0.12398	0.441625
hsa_circ_0007793	3.72411	-0.857728	0.559022	-1.53434	0.124947	0.441625
hsa_circ_0008336	4.34984	-0.808419	0.527152	-1.53356	0.125138	0.441625
hsa_circ_0000075	4.54877	-0.725351	0.474189	-1.52966	0.1261	0.442677
hsa_circ_0001359	10.0526	-0.400689	0.263995	-1.51779	0.129068	0.448522
hsa_circ_0070039	6.89717	0.655552	0.43196	1.51762	0.12911	0.448522
hsa_circ_0000745	21.8478	0.38515	0.255855	1.50535	0.132235	0.450003
hsa_circ_0001315	5.25679	0.636547	0.422851	1.50537	0.13223	0.450003
hsa_circ_0083465	5.05088	-0.693063	0.458404	-1.5119	0.130559	0.450003
chr7|30590251|30614497|-	4.62232	0.847888	0.56324	1.50538	0.132227	0.450003
hsa_circ_0000660	5.78407	-0.622072	0.416763	-1.49263	0.135535	0.458891
chr14|97026985|97031551|+	3.65031	-1.45696	0.988339	-1.47415	0.140442	0.473106
hsa_circ_0006354	22.1457	-0.353946	0.240571	-1.47127	0.141217	0.473326
hsa_circ_0083444	4.95361	0.725795	0.497236	1.45966	0.144384	0.481519
hsa_circ_0070562	9.23212	0.455301	0.312948	1.45488	0.145704	0.483504
hsa_circ_0000034	3.1651	0.965415	0.669234	1.44257	0.149143	0.49004
hsa_circ_0031584	10.1035	1.43164	0.991205	1.44434	0.148643	0.49004
hsa_circ_0001946	482.96	-0.416479	0.290068	-1.4358	0.151059	0.493904
hsa_circ_0000373	2.67708	1.0527	0.738003	1.42641	0.153749	0.500247
hsa_circ_0000378	7.90104	-0.476267	0.336575	-1.41504	0.157057	0.508529
hsa_circ_0003028	5.21815	0.699533	0.498838	1.40232	0.160818	0.510553
hsa_circ_0003550	3.89747	-0.686938	0.487531	-1.40902	0.158831	0.510553
hsa_circ_0005406	4.37725	-0.747384	0.533624	-1.40058	0.161339	0.510553
hsa_circ_0061395	3.55308	0.909015	0.649289	1.40002	0.161509	0.510553
hsa_circ_0075796	15.1442	-0.399978	0.285696	-1.40001	0.161509	0.510553
hsa_circ_0084582	3.51	0.856903	0.615699	1.39176	0.163996	0.513547
chr16|83940591|83945972|+	3.15716	-0.837739	0.601174	-1.39351	0.163467	0.513547
hsa_circ_0002483	12.7656	-0.358369	0.259688	-1.38	0.167587	0.522339
hsa_circ_0000799	33.797	0.264205	0.192519	1.37236	0.169953	0.526521
hsa_circ_0001326	6.05803	-0.626244	0.45824	-1.36663	0.171742	0.526521
hsa_circ_0004751	4.47951	0.745994	0.546303	1.36553	0.172086	0.526521
hsa_circ_0005806	3.49373	1.36819	0.998815	1.36981	0.170745	0.526521
hsa_circ_0008967	3.7567	-0.72784	0.540288	-1.34713	0.177937	0.541936
chr7|22347957|22357656|-	4.4563	1.16015	0.865301	1.34075	0.180003	0.545737
hsa_circ_0020028	7.74121	-0.535302	0.405529	-1.32001	0.186831	0.563875
hsa_circ_0066874	3.26783	-0.750451	0.569628	-1.31744	0.187691	0.563919
hsa_circ_0001364	3.26391	-0.825698	0.630203	-1.31021	0.190125	0.568669
hsa_circ_0000443	18.5048	-0.340241	0.260645	-1.30538	0.191762	0.569174
chr17|45438743|45456619|+	2.70672	-1.0886	0.834377	-1.30469	0.192	0.569174
hsa_circ_0000110	6.81734	0.515162	0.399463	1.28964	0.197177	0.57233
hsa_circ_0000458	2.92902	1.02008	0.788941	1.29298	0.196019	0.57233
hsa_circ_0002926	3.2309	0.839438	0.647049	1.29733	0.194517	0.57233
hsa_circ_0006382	11.4913	0.355708	0.277168	1.28337	0.199364	0.57233
hsa_circ_0007353	3.56098	-0.682283	0.532304	-1.28175	0.199929	0.57233
hsa_circ_0013093	3.25464	-0.75004	0.580918	-1.29113	0.196659	0.57233
hsa_circ_0023919	4.92817	0.571747	0.445997	1.28195	0.199859	0.57233
hsa_circ_0078328	3.32691	-0.946186	0.734354	-1.28846	0.197585	0.57233
chr14|88883054|88904247|+	3.78174	-1.06693	0.835325	-1.27726	0.20151	0.574391
hsa_circ_0000347	6.50524	-0.441634	0.346661	-1.27397	0.202675	0.575253
hsa_circ_0001317	3.3012	-0.79764	0.629051	-1.268	0.204796	0.57881
hsa_circ_0000672	3.3704	0.751806	0.596977	1.25936	0.207902	0.582644
hsa_circ_0006602	10.5189	-0.349179	0.278867	-1.25214	0.21052	0.582644
hsa_circ_0084143	3.41103	-0.777141	0.616136	-1.26131	0.207196	0.582644
chr14|64465631|64489581|+	2.84792	-0.759625	0.605585	-1.25436	0.20971	0.582644
chr5|172535626|172539382|+	2.73235	-0.834531	0.664846	-1.25523	0.209397	0.582644
hsa_circ_0005925	9.72381	0.37951	0.304019	1.24831	0.211918	0.584088
chr18|12999419|13030607|+	9.63056	0.393081	0.316012	1.24388	0.213545	0.586149
hsa_circ_0000106	3.09458	-0.731962	0.589933	-1.24075	0.214697	0.586896
hsa_circ_0008774	5.20638	-0.651651	0.526275	-1.23823	0.21563	0.587041
hsa_circ_0000798	7.02561	-0.395965	0.322167	-1.22907	0.219047	0.59392
hsa_circ_0006137	6.42663	0.494035	0.404156	1.22239	0.221561	0.598305
hsa_circ_0004374	2.85282	-0.785905	0.646926	-1.21483	0.224431	0.60361
hsa_circ_0007723	5.99246	0.461963	0.382163	1.20881	0.226735	0.607359
hsa_circ_0000002	9.38562	0.350537	0.293899	1.19271	0.232981	0.609406
hsa_circ_0000199	2.7433	-0.767216	0.643236	-1.19274	0.23297	0.609406
hsa_circ_0001324	3.68926	-0.707227	0.587353	-1.20409	0.228554	0.609406
hsa_circ_0001411	3.72289	-0.65002	0.544763	-1.19322	0.232785	0.609406
hsa_circ_0002972	4.88665	-0.495498	0.415344	-1.19298	0.232877	0.609406
hsa_circ_0030253	3.16381	-0.660408	0.55366	-1.1928	0.232946	0.609406
hsa_circ_0001766	3.19355	0.712505	0.601671	1.18421	0.23633	0.614882
hsa_circ_0032649	3.48515	-0.530091	0.448195	-1.18272	0.236919	0.614882
hsa_circ_0000117	22.3877	0.245705	0.211604	1.16115	0.245579	0.615794
hsa_circ_0000268	3.90671	1.05311	0.895479	1.17603	0.239584	0.615794
hsa_circ_0000398	2.94881	0.776655	0.667221	1.16402	0.244418	0.615794
hsa_circ_0002665	7.81227	0.408389	0.34769	1.17458	0.240164	0.615794
hsa_circ_0003179	3.58557	-0.510751	0.439297	-1.16265	0.24497	0.615794
hsa_circ_0004689	6.2335	-0.706838	0.605596	-1.16718	0.243139	0.615794
hsa_circ_0006646	4.49426	0.463638	0.397862	1.16532	0.243888	0.615794
hsa_circ_0035796	5.30744	0.411187	0.352915	1.16511	0.243973	0.615794
chr4|156617907|156643344|+	3.13343	-0.690902	0.593524	-1.16407	0.244397	0.615794
hsa_circ_0003045	4.08696	-0.695042	0.601192	-1.15611	0.247638	0.617209
hsa_circ_0005354	3.6304	-0.735826	0.636949	-1.15524	0.247994	0.617209
hsa_circ_0001206	4.72134	-0.588843	0.512532	-1.14889	0.250601	0.62138
hsa_circ_0003162	3.38143	-0.60096	0.528813	-1.13643	0.255775	0.63186
hsa_circ_0000139	20.4563	-0.224299	0.198483	-1.13007	0.258448	0.636107
hsa_circ_0001181	7.76407	0.345373	0.307484	1.12322	0.261342	0.636188
hsa_circ_0001686	4.21265	0.43936	0.390731	1.12446	0.260819	0.636188
hsa_circ_0005567	3.13772	-0.6812	0.606092	-1.12392	0.261046	0.636188
hsa_circ_0006629	2.82478	-0.713035	0.639535	-1.11493	0.264882	0.640891
chr14|39648294|39648666|+	17.831	0.262671	0.23575	1.11419	0.265196	0.640891
hsa_circ_0000417	8.026	0.647837	0.58652	1.10454	0.269357	0.645205
hsa_circ_0001258	5.69654	0.439075	0.397946	1.10335	0.269874	0.645205
hsa_circ_0001890	3.02272	0.685233	0.621058	1.10333	0.269883	0.645205
hsa_circ_0000085	4.12423	0.536047	0.488192	1.09803	0.272193	0.646096
hsa_circ_0001402	6.07452	0.482237	0.438603	1.09948	0.271557	0.646096
hsa_circ_0001301	6.03959	-0.422958	0.387813	-1.09062	0.275439	0.65148
hsa_circ_0001571	9.14726	-0.281036	0.259184	-1.08431	0.278228	0.653979
chr1|169947225|170001116|-	7.44672	-0.413265	0.381313	-1.08379	0.278456	0.653979
hsa_circ_0002874	2.82449	1.06121	0.987968	1.07413	0.282765	0.661101
hsa_circ_0004870	7.19316	0.431847	0.402634	1.07256	0.283471	0.661101
hsa_circ_0000311	3.44853	0.523867	0.495569	1.0571	0.290465	0.671919
hsa_circ_0000606	3.59069	0.711815	0.675705	1.05344	0.292139	0.671919
hsa_circ_0000852	3.77682	-0.568528	0.539262	-1.05427	0.291759	0.671919
hsa_circ_0017636	3.7705	0.558174	0.529467	1.05422	0.291783	0.671919
hsa_circ_0000853	2.91945	-0.73494	0.701767	-1.04727	0.294975	0.674786
hsa_circ_0000915	4.68944	-0.503903	0.4826	-1.04414	0.29642	0.674786
hsa_circ_0007948	7.49071	0.397065	0.379866	1.04528	0.295896	0.674786
hsa_circ_0001524	3.71756	-0.600364	0.578334	-1.03809	0.299227	0.677939
hsa_circ_0002473	3.1452	0.991649	0.95647	1.03678	0.299838	0.677939
chr21|40578033|40584633|-	4.49098	-0.861818	0.836441	-1.03034	0.30285	0.682436
hsa_circ_0067716	3.81516	1.0451	1.01991	1.0247	0.305504	0.686098
hsa_circ_0000705	5.2756	-0.420923	0.412179	-1.02121	0.307153	0.687487
hsa_circ_0001461	4.23586	0.621431	0.613748	1.01252	0.31129	0.694417
hsa_circ_0001136	18.2613	0.220189	0.218318	1.00857	0.313181	0.695195
hsa_circ_0031583	10.2893	0.971074	0.963903	1.00744	0.313724	0.695195
hsa_circ_0003426	8.25468	-0.290406	0.290794	-0.998668	0.317956	0.70224
hsa_circ_0001333	6.67551	0.522101	0.53062	0.983944	0.325143	0.707944
hsa_circ_0001367	5.90747	-0.42047	0.427952	-0.982516	0.325845	0.707944
hsa_circ_0002211	4.80749	-0.393335	0.398615	-0.986755	0.323763	0.707944
hsa_circ_0054214	2.83765	-0.587868	0.594254	-0.989253	0.322539	0.707944
chr1|8716031|8716500|-	4.63863	0.707275	0.71903	0.983653	0.325286	0.707944
hsa_circ_0000284	87.3862	0.164401	0.168831	0.973762	0.330175	0.710436
hsa_circ_0001459	2.81435	0.706649	0.723627	0.976537	0.328798	0.710436
chr1|67423741|67428843|+	4.58733	-0.453205	0.465429	-0.973736	0.330188	0.710436
hsa_circ_0001173	20.384	-0.195997	0.202889	-0.96603	0.334029	0.711812
hsa_circ_0003316	2.6967	-0.694658	0.717755	-0.967821	0.333134	0.711812
hsa_circ_0009022	8.80315	-0.294295	0.304196	-0.967452	0.333318	0.711812
hsa_circ_0006470	2.98767	0.68399	0.710629	0.962514	0.335792	0.71329
hsa_circ_0008732	11.3654	-0.321239	0.334576	-0.960139	0.336985	0.713553
hsa_circ_0001340	5.30818	-0.45702	0.481295	-0.949562	0.342335	0.715791
hsa_circ_0001346	14.6657	0.533294	0.560509	0.951445	0.341378	0.715791
chr12|94562928|94580249|+	10.7658	0.386895	0.406741	0.951206	0.3415	0.715791
chr13|96409897|96416207|+	8.72961	0.316752	0.333035	0.951106	0.34155	0.715791
hsa_circ_0000211	11.8599	0.239041	0.253862	0.941618	0.346388	0.717347
hsa_circ_0000396	9.67728	0.30973	0.330393	0.93746	0.348522	0.717347
hsa_circ_0000591	23.2353	-0.183575	0.197943	-0.927414	0.353711	0.717347
hsa_circ_0000914	4.4475	0.404538	0.440419	0.918529	0.358342	0.717347
hsa_circ_0000972	5.89482	-0.43676	0.465544	-0.93817	0.348157	0.717347
hsa_circ_0001278	4.33869	-0.477606	0.521783	-0.915335	0.360016	0.717347
hsa_circ_0002301	4.13563	0.507712	0.554986	0.914819	0.360287	0.717347
hsa_circ_0005328	5.22834	-0.413472	0.443607	-0.932067	0.351302	0.717347
hsa_circ_0005729	10.0367	0.33254	0.362232	0.91803	0.358603	0.717347
hsa_circ_0007290	3.98932	0.526362	0.569228	0.924694	0.355125	0.717347
hsa_circ_0007509	6.55849	0.348998	0.380569	0.917042	0.359121	0.717347
hsa_circ_0008952	5.40744	0.370822	0.398587	0.930342	0.352194	0.717347
hsa_circ_0009095	2.7168	0.584713	0.62157	0.940703	0.346857	0.717347
hsa_circ_0036997	6.03292	0.404091	0.433446	0.932275	0.351194	0.717347
hsa_circ_0050119	4.4475	0.404538	0.440419	0.918529	0.358342	0.717347
chr1|14099572|14109326|+	3.66234	0.767043	0.831295	0.922709	0.356159	0.717347
hsa_circ_0029308	3.28728	0.522235	0.576501	0.905869	0.365005	0.724579
hsa_circ_0000091	5.30875	-0.366436	0.406185	-0.90214	0.366982	0.726342
hsa_circ_0000219	4.14343	-0.931419	1.03918	-0.896302	0.370091	0.72699
hsa_circ_0001368	3.51531	0.630492	0.702624	0.897339	0.369538	0.72699
hsa_circ_0001747	2.82931	-0.526164	0.58871	-0.893758	0.371452	0.72699
hsa_circ_0001788	9.75016	0.258853	0.290416	0.891316	0.37276	0.72699
chr12|97886238|97954825|+	5.00068	-0.447225	0.501691	-0.891435	0.372696	0.72699
hsa_circ_0001550	24.9906	0.215446	0.243762	0.883837	0.376784	0.730567
hsa_circ_0072732	12.6921	0.25924	0.293137	0.884362	0.376501	0.730567
hsa_circ_0001492	7.70191	-0.481729	0.547569	-0.879759	0.37899	0.732714
hsa_circ_0000343	3.94603	-0.52965	0.608655	-0.870197	0.384193	0.733334
hsa_circ_0000896	4.48338	0.591022	0.689333	0.857383	0.391233	0.733334
hsa_circ_0000921	5.8435	-0.355286	0.413519	-0.859177	0.390243	0.733334
hsa_circ_0001112	2.93523	0.555297	0.639693	0.868068	0.385357	0.733334
hsa_circ_0001423	17.4701	0.213159	0.244525	0.871726	0.383358	0.733334
hsa_circ_0001811	3.29415	-0.545306	0.633646	-0.860585	0.389467	0.733334
hsa_circ_0002454	4.37568	-0.463622	0.536587	-0.864019	0.387577	0.733334
hsa_circ_0003270	3.75054	-0.439759	0.509399	-0.86329	0.387978	0.733334
hsa_circ_0004058	11.8623	-0.233774	0.270725	-0.863512	0.387856	0.733334
hsa_circ_0004368	9.76748	-0.239213	0.279104	-0.857073	0.391404	0.733334
hsa_circ_0004538	2.73064	0.600688	0.689479	0.871219	0.383634	0.733334
hsa_circ_0000014	5.45899	0.50897	0.596596	0.853124	0.393591	0.735364
chr3|171969049|171979873|+	2.98676	0.529491	0.625703	0.846235	0.397422	0.740448
hsa_circ_0002058	6.87151	-0.2832	0.336357	-0.841963	0.399809	0.74282
hsa_circ_0000831	8.46995	-0.399258	0.481043	-0.829984	0.406548	0.753243
hsa_circ_0001614	5.62141	-0.334011	0.406526	-0.821624	0.411291	0.757821
chr16|1859238|1859834|-	8.14008	0.291337	0.354536	0.821743	0.411223	0.757821
hsa_circ_0003912	3.45495	-0.519862	0.639047	-0.813496	0.415934	0.764264
hsa_circ_0024085	8.63618	0.254284	0.313353	0.811494	0.417082	0.764268
hsa_circ_0003713	3.81641	0.46674	0.579324	0.805663	0.420437	0.767984
hsa_circ_0004365	2.87122	-0.492612	0.612722	-0.803973	0.421412	0.767984
hsa_circ_0002903	5.56964	-0.342075	0.429348	-0.796731	0.425607	0.773515
hsa_circ_0000647	3.24036	-0.504214	0.641975	-0.78541	0.432213	0.781247
hsa_circ_0001178	18.8009	-0.155547	0.197889	-0.78603	0.43185	0.781247
hsa_circ_0001386	4.30298	0.320446	0.409483	0.782562	0.433884	0.781247
hsa_circ_0001793	3.00396	0.587132	0.751351	0.781435	0.434547	0.781247
hsa_circ_0007905	3.47307	0.725326	0.934201	0.776414	0.437505	0.784451
hsa_circ_0005982	6.56104	-0.337232	0.435552	-0.774262	0.438776	0.784621
hsa_circ_0001014	2.89385	0.58265	0.764161	0.76247	0.445779	0.789825
hsa_circ_0001072	3.37687	0.471472	0.615024	0.766592	0.443324	0.789825
hsa_circ_0001290	3.0799	-0.499547	0.659527	-0.757432	0.448791	0.789825
hsa_circ_0001932	6.20666	-0.439532	0.579199	-0.758862	0.447935	0.789825
chr3|196214269|196215554|-	7.98499	0.278987	0.367003	0.760174	0.44715	0.789825
chr8|71126137|71128999|-	9.88333	-0.213476	0.281405	-0.758606	0.448088	0.789825
hsa_circ_0046843	6.82239	0.380733	0.506997	0.750956	0.452679	0.794571
hsa_circ_0005379	2.85445	-0.537968	0.726183	-0.740817	0.458804	0.803209
hsa_circ_0000567	19.256	-0.180508	0.246789	-0.731427	0.464519	0.803501
hsa_circ_0000643	9.50664	-0.423237	0.577926	-0.732337	0.463963	0.803501
hsa_circ_0001684	8.01767	-0.26182	0.358358	-0.73061	0.465017	0.803501
hsa_circ_0001865	4.51702	0.276607	0.379601	0.728677	0.466199	0.803501
hsa_circ_0074371	5.07426	-0.345155	0.469141	-0.735718	0.461902	0.803501
chr1|110203786|110233186|+	4.01072	0.761005	1.03956	0.732048	0.464139	0.803501
hsa_circ_0001092	13.4346	-0.471448	0.653747	-0.721147	0.470819	0.809372
hsa_circ_0030720	4.21424	-0.408441	0.569352	-0.717379	0.47314	0.811272
hsa_circ_0000688	4.20876	-0.306292	0.433831	-0.706017	0.480177	0.811614
hsa_circ_0001400	12.3802	0.273171	0.387327	0.705272	0.480641	0.811614
hsa_circ_0003632	4.25786	-0.398829	0.564434	-0.7066	0.479815	0.811614
hsa_circ_0004127	5.20328	-0.288214	0.406139	-0.709644	0.477925	0.811614
hsa_circ_0004592	9.33871	-0.228943	0.321082	-0.713036	0.475823	0.811614
hsa_circ_0031446	4.24596	0.415755	0.589311	0.705494	0.480503	0.811614
hsa_circ_0003380	4.65232	0.501706	0.715095	0.701593	0.482933	0.813425
hsa_circ_0001897	6.38395	0.468177	0.671839	0.696858	0.485891	0.814295
hsa_circ_0007761	4.77826	0.39366	0.564075	0.697885	0.485249	0.814295
hsa_circ_0001421	4.77651	0.326568	0.472036	0.69183	0.489044	0.815481
hsa_circ_0006618	4.77651	0.326568	0.472036	0.69183	0.489044	0.815481
hsa_circ_0001016	11.6517	0.34548	0.50552	0.683416	0.494344	0.818182
hsa_circ_0005847	3.06437	-0.481734	0.701317	-0.686898	0.492147	0.818182
chr9|5968018|5988545|-	9.79166	-0.210935	0.308518	-0.683705	0.494162	0.818182
hsa_circ_0001535	29.3455	-0.115411	0.173277	-0.66605	0.505379	0.832316
hsa_circ_0001726	11.3357	0.226358	0.339386	0.666964	0.504795	0.832316
hsa_circ_0001529	4.43057	0.29693	0.463893	0.640082	0.522119	0.848113
hsa_circ_0003302	10.4218	-0.172759	0.268773	-0.642771	0.520372	0.848113
hsa_circ_0005505	3.38705	-0.394542	0.619812	-0.636551	0.524417	0.848113
hsa_circ_0006550	3.38705	-0.394542	0.619812	-0.636551	0.524417	0.848113
hsa_circ_0006856	3.47731	0.422205	0.664432	0.635437	0.525143	0.848113
hsa_circ_0009125	2.77631	-0.482242	0.748916	-0.643919	0.519628	0.848113
chr19|18258252|18258434|+	3.00067	0.652209	1.02012	0.639345	0.522598	0.848113
chr8|618597|624047|-	6.45696	-0.350258	0.544241	-0.643572	0.519853	0.848113
hsa_circ_0000523	12.0855	0.194386	0.3103	0.626445	0.531023	0.848716
hsa_circ_0001006	3.66716	-0.37381	0.599821	-0.623202	0.533152	0.848716
hsa_circ_0001360	13.365	-0.150298	0.237794	-0.632053	0.527352	0.848716
hsa_circ_0002566	7.29064	-0.181748	0.291545	-0.623395	0.533025	0.848716
hsa_circ_0008679	3.12591	0.841989	1.34971	0.623832	0.532738	0.848716
hsa_circ_0023942	10.4152	0.179875	0.285239	0.630609	0.528296	0.848716
hsa_circ_0001380	25.655	0.102344	0.167337	0.611607	0.540798	0.849035
hsa_circ_0001481	10.4851	0.292462	0.479999	0.609298	0.542327	0.849035
hsa_circ_0004846	4.18093	-0.438185	0.721322	-0.607476	0.543535	0.849035
hsa_circ_0005087	7.21004	-0.374588	0.608354	-0.615741	0.538066	0.849035
hsa_circ_0005158	5.03826	-0.286685	0.468923	-0.61137	0.540955	0.849035
hsa_circ_0005552	3.87631	0.300469	0.491405	0.611449	0.540903	0.849035
hsa_circ_0007059	9.69897	-0.166942	0.273647	-0.610061	0.541821	0.849035
chr8|68934270|68973014|+	2.68549	-0.672488	1.08707	-0.618626	0.536163	0.849035
hsa_circ_0001118	3.05168	0.420397	0.696193	0.603852	0.545942	0.850803
hsa_circ_0002847	3.04761	-0.330007	0.550579	-0.599381	0.548919	0.853447
hsa_circ_0002387	4.13138	0.32674	0.547881	0.59637	0.550928	0.854579
hsa_circ_0003489	4.49747	-0.304157	0.512613	-0.593346	0.55295	0.855725
hsa_circ_0001053	2.77134	0.456837	0.784423	0.582386	0.560307	0.863106
hsa_circ_0038704	3.88036	-0.285349	0.48905	-0.583477	0.559573	0.863106
hsa_circ_0000605	5.03746	-1.1104	1.96753	-0.564364	0.572507	0.868108
hsa_circ_0001470	6.48848	-0.228351	0.411097	-0.555468	0.578575	0.868108
hsa_circ_0001746	4.44505	-0.294141	0.527694	-0.557408	0.577249	0.868108
hsa_circ_0001810	3.5818	0.348137	0.628271	0.554119	0.579498	0.868108
hsa_circ_0001953	6.43234	-0.493282	0.867526	-0.568608	0.569622	0.868108
hsa_circ_0002220	3.0139	0.495566	0.878581	0.564053	0.572718	0.868108
hsa_circ_0003441	4.75129	-0.367639	0.645558	-0.56949	0.569024	0.868108
hsa_circ_0006956	6.34496	-0.258752	0.463761	-0.557943	0.576883	0.868108
hsa_circ_0007365	3.45424	-0.274436	0.481903	-0.569483	0.569028	0.868108
hsa_circ_0007673	3.45424	-0.274436	0.481903	-0.569483	0.569028	0.868108
hsa_circ_0008865	3.25859	0.360561	0.652372	0.552693	0.580474	0.868108
hsa_circ_0009076	4.6906	0.253718	0.45782	0.554186	0.579451	0.868108
hsa_circ_0069748	3.81533	-0.29773	0.537008	-0.554423	0.579289	0.868108
hsa_circ_0000655	3.38659	0.316995	0.581473	0.545159	0.585644	0.869004
hsa_circ_0000690	15.803	0.169261	0.310316	0.545446	0.585447	0.869004
hsa_circ_0001195	2.74101	0.412271	0.760149	0.542355	0.587574	0.869004
chr5|21491429|21497305|+	11.3425	0.809181	1.49203	0.542335	0.587587	0.869004
chr7|91924202|91957214|+	9.26767	0.144562	0.264933	0.545653	0.585304	0.869004
hsa_circ_0000231	10.808	-0.141167	0.264271	-0.534175	0.59322	0.871537
hsa_circ_0001329	7.35395	-0.211508	0.395769	-0.534423	0.593049	0.871537
hsa_circ_0001882	7.08664	-0.416309	0.777235	-0.535628	0.592216	0.871537
hsa_circ_0001020	7.1286	0.206505	0.390813	0.5284	0.597222	0.871656
hsa_circ_0008362	7.68568	0.167694	0.317077	0.528873	0.596893	0.871656
hsa_circ_0070190	2.86804	0.363158	0.683015	0.531698	0.594935	0.871656
hsa_circ_0001654	4.02084	-0.239957	0.458156	-0.523746	0.600455	0.872028
hsa_circ_0003692	4.33911	0.378376	0.724317	0.52239	0.601399	0.872028
hsa_circ_0004658	6.84422	-0.219869	0.418553	-0.525308	0.599369	0.872028
hsa_circ_0001085	3.60305	-0.318476	0.615515	-0.517414	0.604867	0.873266
hsa_circ_0001851	14.298	-0.124666	0.240943	-0.517409	0.604871	0.873266
hsa_circ_0001190	8.65784	-0.234269	0.458336	-0.511129	0.609261	0.875812
hsa_circ_0006719	3.80611	0.26458	0.517205	0.511557	0.608961	0.875812
hsa_circ_0001068	3.21944	0.304275	0.6046	0.503267	0.614776	0.876811
hsa_circ_0001789	7.70702	0.181572	0.359122	0.505599	0.613138	0.876811
hsa_circ_0002100	5.15893	-0.413576	0.822799	-0.502645	0.615214	0.876811
hsa_circ_0008554	4.10667	0.313735	0.621278	0.504983	0.613571	0.876811
hsa_circ_0006884	3.08207	-0.309256	0.61984	-0.498929	0.61783	0.878662
hsa_circ_0002538	12.0973	-0.12969	0.261075	-0.496755	0.619362	0.878967
chr19|23541231|23545527|-	21.8631	0.121415	0.245861	0.493834	0.621423	0.88002
hsa_circ_0000259	3.9856	-0.280678	0.586233	-0.478781	0.632094	0.880806
hsa_circ_0000978	3.31595	-0.258337	0.542388	-0.476296	0.633863	0.880806
hsa_circ_0002570	3.68128	-0.256632	0.526263	-0.48765	0.625798	0.880806
hsa_circ_0002669	6.27665	-0.190754	0.399232	-0.477803	0.63279	0.880806
hsa_circ_0003922	13.9098	-0.125301	0.26282	-0.476757	0.633535	0.880806
hsa_circ_0005067	5.00037	-0.330119	0.691823	-0.477172	0.63324	0.880806
hsa_circ_0007364	5.00037	-0.330119	0.691823	-0.477172	0.63324	0.880806
chr11|119155678|119156276|+	5.16452	-0.219372	0.450902	-0.486517	0.6266	0.880806
chr19|50838315|50862904|-	3.84668	-1.41968	2.905	-0.488701	0.625053	0.880806
hsa_circ_0000160	3.14049	-0.294891	0.625986	-0.471082	0.637582	0.88358
hsa_circ_0072697	4.70487	0.433283	0.922302	0.469785	0.638509	0.88358
hsa_circ_0008934	19.3982	0.0980045	0.210582	0.465398	0.641647	0.886083
hsa_circ_0067900	6.13175	-0.161501	0.350415	-0.460884	0.644882	0.888712
hsa_circ_0004979	3.88986	0.261717	0.582433	0.449351	0.653179	0.8946
hsa_circ_0006501	8.88008	0.137778	0.305659	0.450756	0.652166	0.8946
hsa_circ_0033144	3.39059	0.236862	0.523989	0.452037	0.651242	0.8946
hsa_circ_0005692	9.53593	-0.140551	0.314595	-0.446768	0.655043	0.895314
hsa_circ_0007592	2.77478	0.270225	0.629317	0.429394	0.667636	0.909645
chr5|36982266|36986403|+	11.1706	0.136345	0.318159	0.428544	0.668255	0.909645
hsa_circ_0001861	11.0384	0.105278	0.252702	0.416611	0.676963	0.915891
hsa_circ_0001921	7.7479	-0.146933	0.351322	-0.418228	0.67578	0.915891
hsa_circ_0005615	18.3486	0.0905961	0.215722	0.419967	0.674509	0.915891
hsa_circ_0002398	9.07151	0.241651	0.60333	0.400529	0.688767	0.929975
hsa_circ_0000230	4.54836	-0.202459	0.531953	-0.380595	0.703504	0.931026
hsa_circ_0000233	6.74871	0.355128	0.91621	0.387605	0.698308	0.931026
hsa_circ_0001247	5.20648	0.186077	0.487268	0.381879	0.702551	0.931026
hsa_circ_0001345	3.91928	-0.202132	0.519594	-0.389018	0.697263	0.931026
hsa_circ_0001947	10.5509	-0.143841	0.368772	-0.390052	0.696498	0.931026
hsa_circ_0005399	3.2284	0.257674	0.671183	0.38391	0.701045	0.931026
hsa_circ_0007142	2.73137	-0.28405	0.743452	-0.382069	0.702411	0.931026
hsa_circ_0007218	7.1811	-0.1355	0.353065	-0.38378	0.701141	0.931026
hsa_circ_0008058	5.6489	0.166602	0.433885	0.383978	0.700995	0.931026
chr3|3178943|3186394|+	2.95145	-0.235668	0.615365	-0.382972	0.701741	0.931026
hsa_circ_0001358	5.06589	0.161341	0.426976	0.377868	0.705529	0.931098
hsa_circ_0052095	4.31888	0.196466	0.521458	0.376763	0.70635	0.931098
hsa_circ_0001009	10.2179	-0.116022	0.309957	-0.374315	0.70817	0.931656
hsa_circ_0033126	2.92703	-0.263933	0.73091	-0.361102	0.718023	0.940906
chr6|32487146|32548633|-	75.0333	1.04578	2.88612	0.362348	0.717092	0.940906
hsa_circ_0002490	45.0166	-0.0679485	0.189439	-0.358682	0.719833	0.941429
hsa_circ_0006127	5.84219	0.14437	0.409189	0.35282	0.724223	0.941631
hsa_circ_0025843	6.36936	-0.154418	0.435498	-0.354578	0.722906	0.941631
hsa_circ_0083619	3.63746	-0.169698	0.476025	-0.356489	0.721474	0.941631
hsa_circ_0000228	3.24495	-0.231747	0.662368	-0.349877	0.726431	0.942664
hsa_circ_0001314	3.45041	-0.31796	0.939159	-0.338559	0.734942	0.945142
hsa_circ_0005955	3.5324	-0.18001	0.529081	-0.340232	0.733682	0.945142
hsa_circ_0009061	11.5973	-0.0884183	0.258504	-0.342039	0.732322	0.945142
hsa_circ_0018168	6.92554	0.215647	0.627948	0.343415	0.731286	0.945142
hsa_circ_0036629	4.24389	0.195888	0.579691	0.337918	0.735425	0.945142
hsa_circ_0001485	9.56885	-0.0945262	0.285407	-0.331198	0.740495	0.946188
hsa_circ_0004524	3.37518	-0.454124	1.36312	-0.33315	0.739021	0.946188
hsa_circ_0015839	2.84499	-0.243076	0.730345	-0.332824	0.739267	0.946188
chr8|109462051|109468159|+	4.197	-0.236224	0.726538	-0.325137	0.745078	0.950223
hsa_circ_0001062	24.8229	0.0774171	0.240941	0.321311	0.747975	0.950284
hsa_circ_0008488	5.56914	-0.141522	0.438398	-0.322816	0.746834	0.950284
hsa_circ_0000826	25.2524	0.0634012	0.198653	0.319155	0.749609	0.95055
hsa_circ_0000209	5.09695	0.209523	0.675628	0.310116	0.756472	0.950791
hsa_circ_0001771	4.96673	-0.138333	0.441142	-0.31358	0.75384	0.950791
hsa_circ_0003221	5.0192	-0.131259	0.42869	-0.306185	0.759463	0.950791
hsa_circ_0003496	3.70734	-0.162614	0.527017	-0.308555	0.75766	0.950791
hsa_circ_0004622	3.04867	-0.182258	0.596055	-0.305773	0.759777	0.950791
hsa_circ_0008433	3.29137	-0.166647	0.542915	-0.306948	0.758883	0.950791
hsa_circ_0081819	3.34929	-0.177449	0.565119	-0.314002	0.753519	0.950791
hsa_circ_0003553	5.63139	0.121946	0.403268	0.302394	0.762352	0.952226
hsa_circ_0000260	9.19122	0.0852404	0.307081	0.277583	0.781332	0.95487
hsa_circ_0000419	19.4191	0.0499515	0.199398	0.250512	0.802191	0.95487
hsa_circ_0000437	38.1799	-0.0514508	0.176574	-0.291383	0.770758	0.95487
hsa_circ_0000652	4.83237	0.127763	0.446117	0.286389	0.77458	0.95487
hsa_circ_0000711	39.6847	0.0383863	0.156106	0.2459	0.80576	0.95487
hsa_circ_0001185	5.08345	0.117444	0.471647	0.249009	0.803354	0.95487
hsa_circ_0001263	4.53179	-0.128573	0.475414	-0.270444	0.786819	0.95487
hsa_circ_0001696	2.80129	-0.218963	0.778049	-0.281426	0.778384	0.95487
hsa_circ_0001736	6.05524	0.111775	0.382157	0.292484	0.769916	0.95487
hsa_circ_0001860	3.95987	0.201357	0.73683	0.273275	0.784642	0.95487
hsa_circ_0002346	4.04852	-0.126458	0.501524	-0.252148	0.800926	0.95487
hsa_circ_0002484	17.1473	-0.0661607	0.253722	-0.260761	0.794277	0.95487
hsa_circ_0002922	6.85292	-0.350233	1.3947	-0.251117	0.801724	0.95487
hsa_circ_0003007	4.90873	-0.221921	0.895475	-0.247825	0.80427	0.95487
hsa_circ_0003472	7.4826	-0.0961754	0.355977	-0.270173	0.787027	0.95487
hsa_circ_0003679	12.7249	0.0727686	0.266574	0.272977	0.784871	0.95487
hsa_circ_0003958	2.71243	-0.190749	0.736279	-0.259072	0.79558	0.95487
hsa_circ_0004001	4.78152	0.110134	0.450586	0.244424	0.806903	0.95487
hsa_circ_0006042	2.71243	-0.190749	0.736279	-0.259072	0.79558	0.95487
hsa_circ_0007099	12.7249	0.0727686	0.266574	0.272977	0.784871	0.95487
hsa_circ_0008311	3.17236	-0.152631	0.62615	-0.24376	0.807417	0.95487
hsa_circ_0008521	6.39917	0.16819	0.606602	0.277267	0.781575	0.95487
hsa_circ_0009024	5.00385	0.205336	0.807024	0.254437	0.799158	0.95487
hsa_circ_0052011	2.77852	0.210151	0.718718	0.292397	0.769983	0.95487
hsa_circ_0052012	2.77852	0.210151	0.718718	0.292397	0.769983	0.95487
chr16|53175090|53191453|+	5.75314	-0.128085	0.487534	-0.262719	0.792767	0.95487
chr18|42529845|42533305|+	4.94378	-0.133704	0.508236	-0.263074	0.792493	0.95487
chr2|113057425|113089859|+	3.08671	0.188091	0.676576	0.278005	0.781009	0.95487
chr2|43969879|43973102|+	3.64124	-0.21282	0.786455	-0.270607	0.786693	0.95487
chr4|48371865|48385801|+	4.89434	0.108873	0.435122	0.250213	0.802423	0.95487
hsa_circ_0000006	2.85485	-0.485708	2.38909	-0.203302	0.838899	0.957858
hsa_circ_0000025	2.92502	-0.106207	0.598262	-0.177525	0.859096	0.957858
hsa_circ_0000053	2.68679	-0.137199	0.65789	-0.208544	0.834804	0.957858
hsa_circ_0000175	19.4889	-0.0414291	0.198793	-0.208403	0.834914	0.957858
hsa_circ_0000344	5.74026	0.0718399	0.416246	0.17259	0.862973	0.957858
hsa_circ_0000392	10.1193	0.0620391	0.277599	0.223484	0.823159	0.957858
hsa_circ_0000418	4.27319	0.0860985	0.482763	0.178345	0.858452	0.957858
hsa_circ_0000816	2.88896	0.109673	0.58213	0.1884	0.850563	0.957858
hsa_circ_0000818	2.83113	-0.161886	0.809905	-0.199882	0.841573	0.957858
hsa_circ_0000944	19.0684	0.0609245	0.261115	0.233325	0.815509	0.957858
hsa_circ_0000994	8.61496	0.0782979	0.402886	0.194343	0.845908	0.957858
hsa_circ_0001693	5.03827	0.104807	0.546139	0.191905	0.847816	0.957858
hsa_circ_0001772	20.0781	0.0381313	0.193479	0.197083	0.843763	0.957858
hsa_circ_0001819	5.08719	-0.15562	0.737054	-0.211137	0.83278	0.957858
hsa_circ_0002882	6.07846	0.0686251	0.376589	0.182228	0.855404	0.957858
hsa_circ_0002940	2.99935	0.104577	0.613816	0.170371	0.864718	0.957858
hsa_circ_0003258	4.2867	-0.0887031	0.462314	-0.191868	0.847846	0.957858
hsa_circ_0004087	10.5222	-0.0582566	0.330254	-0.176399	0.85998	0.957858
hsa_circ_0004390	2.90388	-0.232608	1.3638	-0.170559	0.864571	0.957858
hsa_circ_0004650	7.36323	0.0785762	0.400677	0.196108	0.844525	0.957858
hsa_circ_0004771	6.88661	-0.0919842	0.418194	-0.219956	0.825906	0.957858
hsa_circ_0005232	8.61496	0.0782979	0.402886	0.194343	0.845908	0.957858
hsa_circ_0005585	2.78782	-0.111575	0.636479	-0.175301	0.860843	0.957858
hsa_circ_0005782	7.51489	-0.0537108	0.318182	-0.168805	0.86595	0.957858
hsa_circ_0005871	2.88075	-0.120629	0.632226	-0.1908	0.848682	0.957858
hsa_circ_0005918	6.92969	-0.0755287	0.333589	-0.226413	0.82088	0.957858
hsa_circ_0006041	3.28722	0.114586	0.568883	0.201422	0.840368	0.957858
hsa_circ_0006109	4.57317	-0.091091	0.474263	-0.192069	0.847688	0.957858
hsa_circ_0006508	10.4292	-0.0595358	0.252041	-0.236214	0.813266	0.957858
hsa_circ_0006919	4.30526	-0.0930901	0.460729	-0.202049	0.839878	0.957858
hsa_circ_0007292	14.278	0.0738042	0.370336	0.19929	0.842036	0.957858
hsa_circ_0007476	4.17725	-0.0944353	0.526949	-0.179211	0.857772	0.957858
hsa_circ_0008720	3.83064	0.110217	0.628674	0.175316	0.860831	0.957858
hsa_circ_0017348	3.38115	0.137943	0.719512	0.191717	0.847964	0.957858
hsa_circ_0025967	6.44725	-0.0607591	0.317521	-0.191355	0.848248	0.957858
hsa_circ_0087630	3.40187	-0.195066	0.927562	-0.210299	0.833434	0.957858
chr19|24014398|24016323|+	8.31751	0.0939596	0.531595	0.17675	0.859704	0.957858
chr1|16891301|16893846|-	3.03419	-0.443388	2.39154	-0.185398	0.852917	0.957858
chr20|39721111|39729993|+	4.29797	0.0846754	0.430389	0.196742	0.84403	0.957858
hsa_circ_0000615	49.8956	-0.0237379	0.143816	-0.165058	0.868899	0.958822
hsa_circ_0001730	7.15622	-0.0602182	0.371217	-0.162218	0.871134	0.958822
hsa_circ_0006434	2.72499	0.114609	0.705638	0.16242	0.870975	0.958822
hsa_circ_0000137	7.90517	-0.0483746	0.320222	-0.151066	0.879924	0.96175
hsa_circ_0000698	6.11134	0.0531857	0.401098	0.1326	0.894509	0.96175
hsa_circ_0000940	3.30371	-0.087017	0.555895	-0.156535	0.875611	0.96175
hsa_circ_0001312	4.19434	0.0620447	0.469827	0.132059	0.894938	0.96175
hsa_circ_0001578	4.26681	-0.0677682	0.52573	-0.128903	0.897434	0.96175
hsa_circ_0001769	7.84559	0.0428898	0.312488	0.137253	0.890831	0.96175
hsa_circ_0002359	2.81475	0.124739	0.987596	0.126306	0.89949	0.96175
hsa_circ_0002805	6.3102	-0.0670414	0.460126	-0.145702	0.884156	0.96175
hsa_circ_0003247	12.8309	0.0362944	0.282522	0.128466	0.897781	0.96175
hsa_circ_0003253	4.89656	0.0662704	0.456366	0.145213	0.884543	0.96175
hsa_circ_0003571	3.04029	0.103668	0.678421	0.152807	0.87855	0.96175
hsa_circ_0004383	7.70304	0.0404713	0.297584	0.135999	0.891822	0.96175
hsa_circ_0005939	3.28372	0.0994834	0.713452	0.139439	0.889103	0.96175
hsa_circ_0007641	2.69422	0.0929817	0.669005	0.138985	0.889462	0.96175
hsa_circ_0008870	3.0675	-0.0928535	0.655122	-0.141735	0.88729	0.96175
hsa_circ_0017241	5.20612	0.0552971	0.412962	0.133904	0.893479	0.96175
hsa_circ_0019223	3.42248	-0.0796518	0.526882	-0.151176	0.879837	0.96175
hsa_circ_0069399	8.21322	0.0442845	0.351523	0.125979	0.899749	0.96175
hsa_circ_0011536	12.331	0.029944	0.243816	0.122814	0.902254	0.962886
hsa_circ_0006208	7.60009	-0.0404424	0.360851	-0.112075	0.910764	0.970414
hsa_circ_0000992	7.22718	0.0439151	0.423275	0.103751	0.917367	0.972788
hsa_circ_0002468	2.73429	0.169125	1.61311	0.104844	0.916499	0.972788
hsa_circ_0029069	3.85389	0.0556213	0.531043	0.10474	0.916582	0.972788
hsa_circ_0000048	5.32027	0.0346813	0.353374	0.0981435	0.921818	0.97441
chrX|134679347|134690225|+	5.78339	0.0337608	0.338504	0.0997355	0.920554	0.97441
hsa_circ_0001159	3.00768	-0.0617467	0.707747	-0.0872442	0.930477	0.979459
hsa_circ_0001875	4.67808	-0.040555	0.457495	-0.0886458	0.929363	0.979459
hsa_circ_0005094	4.32293	0.0647646	0.764275	0.08474	0.932468	0.979459
hsa_circ_0008193	3.75328	0.0450817	0.527777	0.0854181	0.931929	0.979459
hsa_circ_0000339	2.70723	0.0740747	0.936896	0.079064	0.936982	0.981503
hsa_circ_0003942	5.95367	0.0314581	0.408484	0.0770118	0.938614	0.981503
hsa_circ_0003998	2.79758	-0.0753611	0.994875	-0.0757493	0.939619	0.981503
hsa_circ_0005620	9.89175	0.0218841	0.292209	0.0748917	0.940301	0.981503
hsa_circ_0005238	3.53039	-0.0446714	0.613348	-0.0728321	0.94194	0.981678
hsa_circ_0023923	12.6379	-0.0188247	0.266077	-0.0707488	0.943598	0.981872
hsa_circ_0001538	4.3311	0.0336544	0.519892	0.0647335	0.948386	0.98247
hsa_circ_0031241	4.89584	-0.0448529	0.693827	-0.0646457	0.948456	0.98247
chr4|140810510|140812121|-	4.54074	-0.032631	0.506104	-0.0644749	0.948592	0.98247
hsa_circ_0010029	2.91832	0.0444309	0.713936	0.0622337	0.950377	0.982793
hsa_circ_0000051	3.62905	0.028869	0.531702	0.0542954	0.9567	0.983233
hsa_circ_0000345	2.90867	-0.0250475	0.558991	-0.0448084	0.96426	0.983233
hsa_circ_0000936	5.36332	-0.0157895	0.381862	-0.0413487	0.967018	0.983233
hsa_circ_0001095	8.13576	0.0154266	0.323864	0.0476329	0.962009	0.983233
hsa_circ_0001187	7.00928	0.0196491	0.393503	0.0499338	0.960175	0.983233
hsa_circ_0001313	13.6964	-0.0156588	0.272704	-0.0574206	0.95421	0.983233
hsa_circ_0001472	9.53236	0.0158237	0.279813	0.056551	0.954903	0.983233
hsa_circ_0002024	10.0279	-0.0233811	0.441904	-0.0529099	0.957804	0.983233
hsa_circ_0005600	9.69421	0.0158241	0.310367	0.0509851	0.959337	0.983233
hsa_circ_0007552	7.22056	-0.0147876	0.323857	-0.0456608	0.963581	0.983233
chr1|78097534|78107340|-	2.67518	-0.0252548	0.608773	-0.0414847	0.966909	0.983233
hsa_circ_0058092	3.26629	0.0273787	0.70299	0.0389461	0.968933	0.983681
hsa_circ_0003428	4.29993	-0.0159312	0.429566	-0.0370869	0.970416	0.983689
hsa_circ_0001708	2.92757	0.025554	0.775132	0.0329673	0.973701	0.984882
hsa_circ_0001798	7.95807	0.0100342	0.314479	0.0319075	0.974546	0.984882
hsa_circ_0001847	5.29995	0.0176957	0.594308	0.0297752	0.976246	0.985108
hsa_circ_0000880	7.83518	-0.00512133	0.317628	-0.0161237	0.987136	0.994591
hsa_circ_0003549	3.04644	-0.0057746	0.594035	-0.00972097	0.992244	0.995604
hsa_circ_0006258	2.83563	0.00911027	0.968945	0.00940225	0.992498	0.995604
hsa_circ_0012553	3.79781	-0.00493888	0.533879	-0.00925093	0.992619	0.995604
hsa_circ_0000439	2.72414	0.00446402	0.683884	0.00652745	0.994792	0.996286
hsa_circ_0000524	21.3546	-0.000158671	0.205312	-0.000772827	0.999383	0.999383
hsa_circ_0000005	0.798032	3.48769	2.95682	1.17954	0.238182	NA
hsa_circ_0000007	0.469909	-0.327919	2.12652	-0.154205	0.877448	NA
hsa_circ_0000008	0.451206	-0.0702855	1.9939	-0.0352502	0.97188	NA
hsa_circ_0000018	1.36213	-0.376665	1.12783	-0.333972	0.7384	NA
hsa_circ_0000019	2.60677	-0.8817	1.10514	-0.797818	0.424976	NA
hsa_circ_0000020	0.268584	-1.15538	2.91101	-0.3969	0.691441	NA
hsa_circ_0000021	1.0787	-0.357347	2.02016	-0.176891	0.859594	NA
hsa_circ_0000023	1.55186	-0.740024	1.12614	-0.657131	0.511096	NA
hsa_circ_0000026	0.438348	0.412621	2.35092	0.175515	0.860675	NA
hsa_circ_0000028	1.55923	-0.0211931	1.02569	-0.0206622	0.983515	NA
hsa_circ_0000032	1.13291	-0.935061	1.30268	-0.7178	0.472881	NA
hsa_circ_0000038	1.38634	-0.716503	1.04797	-0.683704	0.494162	NA
hsa_circ_0000039	1.05144	0.6708	1.38511	0.484293	0.628178	NA
hsa_circ_0000042	0.613785	-1.04229	1.95845	-0.532198	0.594589	NA
hsa_circ_0000044	1.57073	0.935114	0.961915	0.972138	0.330982	NA
hsa_circ_0000045	0.305521	0.643165	2.82208	0.227905	0.81972	NA
hsa_circ_0000057	0.816468	0.183592	2.29662	0.0799401	0.936285	NA
hsa_circ_0000063	0.481804	0.472642	2.11612	0.223353	0.823261	NA
hsa_circ_0000067	0.577048	-0.0209439	2.00688	-0.0104361	0.991673	NA
hsa_circ_0000068	0.362827	-0.453222	2.31257	-0.195982	0.844624	NA
hsa_circ_0000073	0.326408	0.663521	2.56884	0.258296	0.796178	NA
hsa_circ_0000076	0.333166	0.74864	2.78987	0.268342	0.788436	NA
hsa_circ_0000087	2.05906	-0.144265	0.928482	-0.155377	0.876524	NA
hsa_circ_0000095	0.971535	-1.98098	1.50742	-1.31415	0.188794	NA
hsa_circ_0000097	0.626426	-0.00854178	1.69143	-0.00505003	0.995971	NA
hsa_circ_0000098	1.36834	0.651835	1.05393	0.618483	0.536257	NA
hsa_circ_0000107	0.217016	0.643135	2.74732	0.234096	0.814911	NA
hsa_circ_0000111	1.15968	-0.984624	1.20909	-0.814349	0.415445	NA
hsa_circ_0000115	0.16772	0.224363	2.98663	0.0751225	0.940117	NA
hsa_circ_0000120	0.694833	3.28524	2.426	1.35418	0.17568	NA
hsa_circ_0000126	0.379416	-0.110441	2.48935	-0.0443654	0.964613	NA
hsa_circ_0000128	0.800553	0.174767	2.86526	0.0609949	0.951363	NA
hsa_circ_0000130	2.12694	0.359335	0.871021	0.412545	0.67994	NA
hsa_circ_0000131	0.586691	0.666704	1.71934	0.387769	0.698187	NA
hsa_circ_0000133	0.6633	0.0748446	1.92567	0.0388669	0.968997	NA
hsa_circ_0000165	0.332513	2.35998	2.9752	0.793216	0.427652	NA
hsa_circ_0000166	0.738237	-2.15821	1.37101	-1.57418	0.115446	NA
hsa_circ_0000169	0.458632	-2.03525	1.93918	-1.04954	0.293928	NA
hsa_circ_0000182	0.307555	0.859971	2.83033	0.303841	0.761249	NA
hsa_circ_0000184	1.38906	-1.06778	1.18853	-0.89841	0.368967	NA
hsa_circ_0000195	0.738028	-2.72989	1.77008	-1.54224	0.123015	NA
hsa_circ_0000196	1.42136	0.417849	1.04349	0.400433	0.688838	NA
hsa_circ_0000198	0.217548	1.26347	2.98538	0.423219	0.672135	NA
hsa_circ_0000205	0.419193	0.1451	2.21546	0.0654944	0.94778	NA
hsa_circ_0000213	1.0445	1.90664	1.91913	0.993491	0.320471	NA
hsa_circ_0000215	0.605854	1.7018	1.93616	0.878959	0.379423	NA
hsa_circ_0000224	0.151007	-0.663002	2.98447	-0.222151	0.824196	NA
hsa_circ_0000225	0.233498	-1.12031	2.97636	-0.376402	0.706618	NA
hsa_circ_0000226	0.29906	-1.43426	2.61103	-0.549311	0.582792	NA
hsa_circ_0000234	0.677421	-0.747037	1.45557	-0.513226	0.607793	NA
hsa_circ_0000235	1.78633	0.0548245	0.916645	0.0598099	0.952307	NA
hsa_circ_0000236	2.44674	-0.96242	0.795846	-1.20931	0.226546	NA
hsa_circ_0000239	1.5817	-2.47556	0.930066	-2.6617	0.00777477	NA
hsa_circ_0000240	0.734934	1.72822	1.84038	0.939057	0.347701	NA
hsa_circ_0000244	0.229974	-1.10226	2.9756	-0.370432	0.711061	NA
hsa_circ_0000246	1.20276	3.05801	2.77198	1.10319	0.269946	NA
hsa_circ_0000247	0.727854	0.89518	1.62243	0.551753	0.581118	NA
hsa_circ_0000251	1.45073	0.345207	1.07278	0.321787	0.747614	NA
hsa_circ_0000255	1.32414	-1.64897	1.18685	-1.38937	0.164721	NA
hsa_circ_0000258	2.67272	0.261808	0.980166	0.267106	0.789388	NA
hsa_circ_0000261	0.294144	0.00171472	2.83733	0.000604344	0.999518	NA
hsa_circ_0000274	1.06234	1.07606	1.24251	0.866042	0.386467	NA
hsa_circ_0000279	1.18932	2.11877	1.18973	1.78088	0.0749318	NA
hsa_circ_0000283	1.55413	0.758449	1.47901	0.512809	0.608085	NA
hsa_circ_0000287	0.749793	-0.753311	2.25898	-0.333473	0.738777	NA
hsa_circ_0000290	0.229645	0.849314	2.97018	0.285947	0.774919	NA
hsa_circ_0000295	0.559945	0.756283	2.00609	0.376993	0.706179	NA
hsa_circ_0000302	0.204944	0.636557	2.98663	0.213136	0.831221	NA
hsa_circ_0000303	1.46717	0.369849	1.04198	0.354949	0.722628	NA
hsa_circ_0000337	2.12818	0.104705	0.800145	0.130857	0.895888	NA
hsa_circ_0000342	0.172411	0.224363	2.98663	0.0751225	0.940117	NA
hsa_circ_0000346	1.66169	-0.446061	0.856554	-0.520762	0.602533	NA
hsa_circ_0000349	0.24836	-0.324654	2.70815	-0.11988	0.904578	NA
hsa_circ_0000350	0.517746	-0.497274	2.0697	-0.240264	0.810126	NA
hsa_circ_0000356	0.520649	-0.569156	1.91765	-0.296798	0.766621	NA
hsa_circ_0000362	0.670062	-0.588581	1.66471	-0.353564	0.723665	NA
hsa_circ_0000367	1.22574	1.03393	1.29917	0.795837	0.426127	NA
hsa_circ_0000369	0.293215	0.174507	2.87908	0.0606121	0.951668	NA
hsa_circ_0000370	0.555985	-2.32508	1.94786	-1.19366	0.232611	NA
hsa_circ_0000371	0.520508	-0.34963	2.22469	-0.157159	0.875119	NA
hsa_circ_0000372	1.03852	1.34883	2.32664	0.579736	0.562093	NA
hsa_circ_0000374	1.07083	1.67467	1.49325	1.12149	0.262078	NA
hsa_circ_0000375	1.03658	-0.622187	1.24511	-0.499704	0.617284	NA
hsa_circ_0000384	2.37158	-0.787948	0.890956	-0.884384	0.376489	NA
hsa_circ_0000386	1.48545	1.28699	2.09521	0.614252	0.539049	NA
hsa_circ_0000387	0.815017	0.0219736	1.58392	0.0138729	0.988931	NA
hsa_circ_0000390	2.2328	-0.235733	0.884063	-0.266647	0.789741	NA
hsa_circ_0000397	0.240517	0.643216	2.96393	0.217014	0.828197	NA
hsa_circ_0000414	0.193926	1.05542	2.98639	0.353409	0.723782	NA
hsa_circ_0000431	0.718643	0.0816405	1.5178	0.0537888	0.957103	NA
hsa_circ_0000438	0.535317	-1.40952	2.02315	-0.696694	0.485994	NA
hsa_circ_0000441	1.65569	1.01054	1.12952	0.89466	0.370969	NA
hsa_circ_0000446	0.666598	0.9788	1.89986	0.515197	0.606415	NA
hsa_circ_0000450	1.87163	-0.0504882	0.828158	-0.0609645	0.951388	NA
hsa_circ_0000462	2.14245	-0.266959	0.825685	-0.323318	0.746454	NA
hsa_circ_0000464	0.250697	2.04699	2.98062	0.686765	0.492231	NA
hsa_circ_0000467	0.66015	1.58267	1.76618	0.896097	0.370201	NA
hsa_circ_0000469	0.412714	-1.87869	2.3707	-0.792461	0.428092	NA
hsa_circ_0000478	1.45633	0.974543	1.09922	0.886576	0.375307	NA
hsa_circ_0000479	1.00461	-0.143553	2.38045	-0.0603049	0.951913	NA
hsa_circ_0000483	0.44908	-1.37654	2.14143	-0.642816	0.520343	NA
hsa_circ_0000489	0.700023	1.01507	2.9585	0.343102	0.731522	NA
hsa_circ_0000494	0.412456	-1.88156	2.36889	-0.794278	0.427033	NA
hsa_circ_0000497	1.14942	-0.297637	1.28408	-0.231791	0.816701	NA
hsa_circ_0000504	0.742096	-0.651169	1.52326	-0.427485	0.669026	NA
hsa_circ_0000522	0.293733	1.61767	2.85751	0.566112	0.571317	NA
hsa_circ_0000530	2.23405	-0.73344	0.899975	-0.814956	0.415098	NA
hsa_circ_0000532	0.362786	2.28948	2.91887	0.784374	0.432821	NA
hsa_circ_0000542	1.46446	-1.29681	0.977	-1.32734	0.184395	NA
hsa_circ_0000544	0.286154	0.675984	2.65311	0.254789	0.798886	NA
hsa_circ_0000545	0.76261	-0.835421	1.41509	-0.590365	0.554946	NA
hsa_circ_0000557	1.44689	-1.42793	0.998543	-1.43002	0.152712	NA
hsa_circ_0000558	1.49935	-1.08523	0.970938	-1.11771	0.26369	NA
hsa_circ_0000560	0.178881	0.430461	2.98663	0.144129	0.885398	NA
hsa_circ_0000563	0.131227	-0.410623	2.98604	-0.137514	0.890624	NA
hsa_circ_0000569	0.312118	-1.48352	2.58624	-0.57362	0.566225	NA
hsa_circ_0000571	0.828595	1.17684	1.65767	0.709935	0.477744	NA
hsa_circ_0000572	0.592675	-1.22198	1.80225	-0.678031	0.497752	NA
hsa_circ_0000578	1.01205	3.81772	2.95268	1.29297	0.196022	NA
hsa_circ_0000586	0.392632	0.222055	2.89727	0.0766428	0.938908	NA
hsa_circ_0000592	1.85952	-0.859261	0.831846	-1.03296	0.301624	NA
hsa_circ_0000593	0.3254	1.62317	2.78463	0.582902	0.559959	NA
hsa_circ_0000596	0.766439	2.56586	2.54075	1.00988	0.312552	NA
hsa_circ_0000597	0.384352	0.399055	2.69345	0.148158	0.882218	NA
hsa_circ_0000603	0.61925	1.91765	1.90074	1.0089	0.313024	NA
hsa_circ_0000604	1.23296	-1.73501	1.25107	-1.38682	0.165496	NA
hsa_circ_0000612	0.617383	-0.685336	2.6892	-0.254848	0.798841	NA
hsa_circ_0000614	0.400241	-1.83718	2.20858	-0.831835	0.405502	NA
hsa_circ_0000620	2.35315	-0.26849	0.681876	-0.393752	0.693764	NA
hsa_circ_0000631	0.482992	2.7656	2.96831	0.93171	0.351487	NA
hsa_circ_0000633	0.737174	1.74223	1.49364	1.16644	0.243438	NA
hsa_circ_0000638	1.22031	-1.20911	1.13341	-1.06679	0.286068	NA
hsa_circ_0000639	0.48361	0.15929	2.11684	0.0752494	0.940016	NA
hsa_circ_0000640	0.344514	0.087599	2.73886	0.0319838	0.974485	NA
hsa_circ_0000642	0.775547	1.27636	2.19931	0.580346	0.561681	NA
hsa_circ_0000646	0.42517	1.44103	2.36036	0.610513	0.541522	NA
hsa_circ_0000650	0.588483	1.62647	1.8212	0.893077	0.371816	NA
hsa_circ_0000651	1.69259	-0.524643	1.08652	-0.482865	0.629192	NA
hsa_circ_0000657	0.540969	0.716007	1.89727	0.377387	0.705886	NA
hsa_circ_0000659	0.559074	1.89849	2.13296	0.890074	0.373426	NA
hsa_circ_0000669	1.02463	0.762465	1.32005	0.577602	0.563533	NA
hsa_circ_0000676	0.251569	2.05883	2.98043	0.690782	0.489702	NA
hsa_circ_0000679	1.24917	0.364238	1.1547	0.31544	0.752427	NA
hsa_circ_0000682	0.727014	-1.11948	1.73507	-0.645207	0.518793	NA
hsa_circ_0000692	0.522901	-1.50968	2.02217	-0.746566	0.455326	NA
hsa_circ_0000697	0.240885	1.9997	2.98131	0.670746	0.502382	NA
hsa_circ_0000701	1.00144	-0.455091	1.33816	-0.340086	0.733792	NA
hsa_circ_0000702	1.84617	-0.294191	0.901128	-0.32647	0.744069	NA
hsa_circ_0000703	0.218677	1.03365	2.97352	0.347618	0.728127	NA
hsa_circ_0000704	1.3047	0.617487	1.28013	0.482363	0.629548	NA
hsa_circ_0000706	1.09533	0.195579	1.32747	0.147333	0.882869	NA
hsa_circ_0000707	0.992203	2.29018	1.58574	1.44423	0.148673	NA
hsa_circ_0000710	0.48917	-1.20842	2.06507	-0.58517	0.558434	NA
hsa_circ_0000713	0.752802	-1.04454	1.40257	-0.744737	0.456431	NA
hsa_circ_0000724	0.164511	-0.568602	2.98511	-0.19048	0.848933	NA
hsa_circ_0000727	0.844285	0.324742	1.57288	0.206463	0.836429	NA
hsa_circ_0000732	0.878254	-1.09898	1.34413	-0.817618	0.413575	NA
hsa_circ_0000739	0.279396	1.09335	2.98511	0.366269	0.714165	NA
hsa_circ_0000741	1.07816	0.481588	1.30757	0.368307	0.712644	NA
hsa_circ_0000753	0.402826	-0.536589	2.23681	-0.23989	0.810416	NA
hsa_circ_0000759	0.2153	1.05541	2.97696	0.354528	0.722944	NA
hsa_circ_0000770	0.334447	1.77496	2.53887	0.699115	0.48448	NA
hsa_circ_0000778	1.13687	-1.23227	2.94389	-0.418584	0.67552	NA
hsa_circ_0000779	0.352273	-0.921676	2.31572	-0.398008	0.690625	NA
hsa_circ_0000780	0.261405	1.29945	2.98511	0.43531	0.663337	NA
hsa_circ_0000782	1.93612	0.765221	0.851407	0.898772	0.368774	NA
hsa_circ_0000785	0.28409	2.18408	2.61616	0.83484	0.403808	NA
hsa_circ_0000787	0.235242	1.99925	2.98132	0.670592	0.50248	NA
hsa_circ_0000793	0.419777	1.485	2.57638	0.576391	0.564351	NA
hsa_circ_0000813	0.229878	-1.10384	2.97666	-0.370833	0.710762	NA
hsa_circ_0000814	0.229438	1.92559	2.98236	0.645662	0.518499	NA
hsa_circ_0000817	0.44235	0.176092	2.16881	0.0811928	0.935289	NA
hsa_circ_0000824	0.477655	-0.776374	2.28263	-0.340122	0.733765	NA
hsa_circ_0000825	1.09863	3.02686	1.50075	2.0169	0.0437058	NA
hsa_circ_0000827	0.262385	-1.21147	2.97458	-0.407275	0.683806	NA
hsa_circ_0000830	0.359681	2.43766	2.93662	0.830091	0.406488	NA
hsa_circ_0000836	0.958064	0.879279	1.42819	0.61566	0.538119	NA
hsa_circ_0000837	1.12748	1.76664	1.38097	1.27927	0.200802	NA
hsa_circ_0000839	2.50094	0.681072	0.793698	0.8581	0.390837	NA
hsa_circ_0000842	1.83193	-0.0501523	0.998924	-0.0502064	0.959958	NA
hsa_circ_0000847	2.31528	0.365207	0.879503	0.415242	0.677965	NA
hsa_circ_0000849	0.807772	0.629121	1.48503	0.423643	0.671826	NA
hsa_circ_0000854	2.01627	-0.278598	0.773224	-0.360307	0.718618	NA
hsa_circ_0000857	1.10463	0.893189	1.46848	0.608242	0.543027	NA
hsa_circ_0000859	0.175474	0.636557	2.98663	0.213136	0.831221	NA
hsa_circ_0000871	1.64023	-0.13345	1.10279	-0.121012	0.903682	NA
hsa_circ_0000881	1.39452	0.979596	1.25042	0.783412	0.433385	NA
hsa_circ_0000893	0.324536	0.420554	2.78903	0.150789	0.880142	NA
hsa_circ_0000910	0.195876	-0.736408	2.98342	-0.246834	0.805037	NA
hsa_circ_0000918	2.29226	0.927745	0.811209	1.14366	0.252766	NA
hsa_circ_0000925	0.292194	0.414693	2.65599	0.156135	0.875927	NA
hsa_circ_0000932	1.5763	0.721857	1.03425	0.697952	0.485207	NA
hsa_circ_0000941	1.08315	-1.71579	1.28805	-1.33209	0.182832	NA
hsa_circ_0000942	0.150698	-0.668576	2.98441	-0.224023	0.822739	NA
hsa_circ_0000943	2.44452	4.65263	2.33897	1.98918	0.0466811	NA
hsa_circ_0000973	0.841298	-2.92693	1.27848	-2.28938	0.0220572	NA
hsa_circ_0000983	0.414112	0.74193	2.39396	0.309918	0.756623	NA
hsa_circ_0000985	0.71606	-1.27428	1.61269	-0.790159	0.429435	NA
hsa_circ_0000987	2.38431	0.368667	0.742615	0.496444	0.619581	NA
hsa_circ_0000989	0.376163	1.41523	2.68914	0.526277	0.598695	NA
hsa_circ_0000996	0.284367	1.35151	2.89	0.467649	0.640036	NA
hsa_circ_0000997	2.16796	0.580906	1.34317	0.432489	0.665386	NA
hsa_circ_0001002	0.390122	-1.05123	2.24134	-0.469019	0.639056	NA
hsa_circ_0001011	0.302826	1.54908	2.82602	0.548147	0.583591	NA
hsa_circ_0001025	0.702206	0.582976	1.75679	0.331842	0.740009	NA
hsa_circ_0001032	0.268674	0.887256	2.98511	0.297227	0.766293	NA
hsa_circ_0001050	1.83526	-0.675636	1.44961	-0.466081	0.641158	NA
hsa_circ_0001051	0.359772	-0.122559	2.51202	-0.0487892	0.961087	NA
hsa_circ_0001060	0.66367	-2.56864	2.95174	-0.870213	0.384184	NA
hsa_circ_0001064	0.818563	2.3006	2.96213	0.77667	0.437353	NA
hsa_circ_0001070	1.21428	-0.748106	1.1499	-0.650586	0.515314	NA
hsa_circ_0001074	1.37904	0.398433	1.0534	0.378236	0.705256	NA
hsa_circ_0001079	0.540651	0.64507	2.04152	0.315976	0.752021	NA
hsa_circ_0001080	0.368481	1.17009	2.4874	0.470405	0.638066	NA
hsa_circ_0001087	0.888152	-2.20834	1.31325	-1.68159	0.092648	NA
hsa_circ_0001093	2.11027	0.0365568	0.865532	0.0422362	0.96631	NA
hsa_circ_0001097	0.311959	-1.47846	2.58623	-0.571665	0.567549	NA
hsa_circ_0001098	2.20508	1.30508	0.841918	1.55012	0.121112	NA
hsa_circ_0001102	1.28045	-1.0414	1.19713	-0.869909	0.38435	NA
hsa_circ_0001103	0.472203	-0.189704	2.11886	-0.0895313	0.92866	NA
hsa_circ_0001119	0.702212	0.0468484	1.64168	0.0285369	0.977234	NA
hsa_circ_0001124	0.60913	3.1057	2.96243	1.04836	0.294472	NA
hsa_circ_0001126	0.184844	0.636557	2.98663	0.213136	0.831221	NA
hsa_circ_0001134	0.387732	-1.79358	2.64132	-0.679047	0.497108	NA
hsa_circ_0001137	0.260591	2.09249	2.97983	0.702219	0.482543	NA
hsa_circ_0001140	0.298931	-1.43116	2.6055	-0.549283	0.582811	NA
hsa_circ_0001146	1.23668	0.400534	1.20787	0.331603	0.740189	NA
hsa_circ_0001147	1.16698	1.05007	1.36127	0.771389	0.440476	NA
hsa_circ_0001148	2.10668	0.0221952	0.871408	0.0254705	0.97968	NA
hsa_circ_0001152	1.52165	-0.100973	0.981933	-0.102831	0.918097	NA
hsa_circ_0001170	0.313313	1.20595	2.81405	0.428548	0.668253	NA
hsa_circ_0001174	0.50695	-0.410712	2.07104	-0.198311	0.842801	NA
hsa_circ_0001192	1.46722	-1.06422	0.982749	-1.0829	0.278853	NA
hsa_circ_0001194	0.177618	-0.826407	2.98174	-0.277156	0.781661	NA
hsa_circ_0001200	0.199398	1.85824	2.98335	0.622869	0.533371	NA
hsa_circ_0001208	0.448754	-1.27733	2.3148	-0.551812	0.581077	NA
hsa_circ_0001222	0.348395	-0.230818	2.72512	-0.0847002	0.9325	NA
hsa_circ_0001230	0.38258	0.832798	2.44248	0.340964	0.73313	NA
hsa_circ_0001231	0.195337	-0.800544	2.98224	-0.268437	0.788363	NA
hsa_circ_0001235	0.515739	2.86223	2.96654	0.964836	0.334627	NA
hsa_circ_0001236	2.23294	-1.34353	0.91392	-1.47008	0.141541	NA
hsa_circ_0001238	1.60385	2.04836	1.09215	1.87553	0.0607203	NA
hsa_circ_0001240	0.205305	0.636557	2.98663	0.213136	0.831221	NA
hsa_circ_0001242	0.567919	-1.28796	2.96429	-0.434493	0.66393	NA
hsa_circ_0001245	0.386137	-0.217692	2.4513	-0.088807	0.929235	NA
hsa_circ_0001246	1.7257	-1.2379	0.894469	-1.38395	0.166373	NA
hsa_circ_0001250	0.886143	3.17342	1.4561	2.1794	0.0293021	NA
hsa_circ_0001252	0.60094	1.892	1.9218	0.984492	0.324874	NA
hsa_circ_0001260	0.393896	0.960431	2.43559	0.394332	0.693336	NA
hsa_circ_0001264	1.20574	-2.25491	1.10954	-2.0323	0.0421231	NA
hsa_circ_0001273	1.04056	-2.70657	1.2546	-2.15732	0.0309805	NA
hsa_circ_0001274	0.57922	-0.218595	2.00084	-0.109251	0.913003	NA
hsa_circ_0001277	1.31309	0.659173	1.21206	0.543844	0.586549	NA
hsa_circ_0001280	1.12003	-1.39853	1.30876	-1.0686	0.285251	NA
hsa_circ_0001296	0.367692	-0.0791789	2.13954	-0.0370074	0.970479	NA
hsa_circ_0001305	0.894769	1.66672	1.53317	1.0871	0.27699	NA
hsa_circ_0001306	1.35995	-0.120181	2.48519	-0.048359	0.96143	NA
hsa_circ_0001307	2.41131	-0.348839	0.654799	-0.532742	0.594212	NA
hsa_circ_0001308	0.422594	-0.559052	2.19639	-0.254532	0.799084	NA
hsa_circ_0001309	1.88824	0.00876824	0.834674	0.010505	0.991618	NA
hsa_circ_0001316	1.04306	-0.708679	1.39164	-0.50924	0.610584	NA
hsa_circ_0001319	0.234056	0.468493	2.98602	0.156895	0.875327	NA
hsa_circ_0001322	0.461817	-1.34736	2.11369	-0.637442	0.523837	NA
hsa_circ_0001325	0.231106	1.96083	2.98185	0.657589	0.510802	NA
hsa_circ_0001330	0.997304	0.0677875	1.33773	0.0506736	0.959586	NA
hsa_circ_0001341	0.349107	-1.64381	2.74075	-0.599765	0.548663	NA
hsa_circ_0001342	0.461952	0.208015	2.6607	0.0781803	0.937685	NA
hsa_circ_0001349	2.63071	-0.139523	0.829905	-0.16812	0.866489	NA
hsa_circ_0001356	0.644012	-1.29947	1.54036	-0.843619	0.398882	NA
hsa_circ_0001357	0.427568	-0.801629	2.56425	-0.312618	0.754571	NA
hsa_circ_0001361	2.04402	1.03166	0.993951	1.03794	0.2993	NA
hsa_circ_0001362	1.56461	-0.308137	2.1465	-0.143553	0.885853	NA
hsa_circ_0001369	1.50967	0.587267	1.15814	0.507077	0.6121	NA
hsa_circ_0001377	0.498006	2.81362	2.17467	1.29382	0.195729	NA
hsa_circ_0001383	0.746559	2.85719	2.96003	0.965259	0.334415	NA
hsa_circ_0001387	2.35015	4.56251	1.62524	2.80729	0.00499599	NA
hsa_circ_0001394	0.39704	-0.999863	2.42281	-0.412687	0.679836	NA
hsa_circ_0001395	0.575705	-0.0780473	1.73502	-0.0449837	0.96412	NA
hsa_circ_0001397	0.201909	0.84932	2.98639	0.284397	0.776106	NA
hsa_circ_0001398	0.791322	-0.83546	1.51104	-0.552905	0.580329	NA
hsa_circ_0001403	1.8833	0.974455	0.839293	1.16104	0.245624	NA
hsa_circ_0001405	0.30704	-0.700616	2.61053	-0.268381	0.788406	NA
hsa_circ_0001410	2.37007	-1.6908	0.808551	-2.09115	0.0365148	NA
hsa_circ_0001412	0.177379	0.224363	2.98663	0.0751225	0.940117	NA
hsa_circ_0001413	2.21428	-0.43945	0.856733	-0.512937	0.607995	NA
hsa_circ_0001425	0.239009	0.224363	2.98663	0.0751225	0.940117	NA
hsa_circ_0001429	0.18347	-0.702758	2.98397	-0.235511	0.813812	NA
hsa_circ_0001430	0.25556	1.01148	2.93313	0.344845	0.730211	NA
hsa_circ_0001434	1.32389	-0.314842	1.20655	-0.260944	0.794136	NA
hsa_circ_0001436	1.30868	-1.2599	1.20352	-1.04684	0.295172	NA
hsa_circ_0001441	2.38269	-1.03554	0.692807	-1.4947	0.134992	NA
hsa_circ_0001447	0.367983	-0.769622	2.49541	-0.308415	0.757767	NA
hsa_circ_0001449	0.45885	-2.03618	2.70145	-0.753734	0.451009	NA
hsa_circ_0001458	0.292781	0.84932	2.98639	0.284397	0.776106	NA
hsa_circ_0001466	0.720519	1.68816	1.85324	0.910925	0.362335	NA
hsa_circ_0001475	0.693329	1.57028	1.86332	0.842733	0.399378	NA
hsa_circ_0001478	0.520528	-0.640277	1.91656	-0.334077	0.738322	NA
hsa_circ_0001483	0.324268	0.126626	2.5812	0.049057	0.960874	NA
hsa_circ_0001486	0.995003	-1.5908	1.24165	-1.2812	0.200124	NA
hsa_circ_0001487	0.617182	1.47837	1.81538	0.814361	0.415438	NA
hsa_circ_0001494	0.18196	-0.810692	2.98204	-0.271858	0.785731	NA
hsa_circ_0001495	0.821768	1.12901	1.56531	0.721269	0.470744	NA
hsa_circ_0001498	2.12661	-1.09446	1.37392	-0.796593	0.425688	NA
hsa_circ_0001503	0.609716	-0.603291	1.68752	-0.357502	0.720716	NA
hsa_circ_0001504	0.57312	-1.05029	1.59893	-0.656869	0.511265	NA
hsa_circ_0001508	0.57271	0.397825	2.65565	0.149803	0.88092	NA
hsa_circ_0001512	0.454869	0.459419	2.1657	0.212134	0.832002	NA
hsa_circ_0001513	0.158054	0.636557	2.98663	0.213136	0.831221	NA
hsa_circ_0001517	0.289824	-0.253734	2.88102	-0.0880707	0.92982	NA
hsa_circ_0001518	0.370155	-0.780754	2.29156	-0.340708	0.733324	NA
hsa_circ_0001520	0.621664	2.39791	1.89698	1.26407	0.206206	NA
hsa_circ_0001531	1.16446	-0.370712	1.3004	-0.285075	0.775587	NA
hsa_circ_0001534	1.53021	-0.0873082	1.10274	-0.0791742	0.936894	NA
hsa_circ_0001540	0.651307	0.992407	1.79943	0.55151	0.581284	NA
hsa_circ_0001541	1.66031	2.26727	1.07873	2.10179	0.0355713	NA
hsa_circ_0001543	0.56151	-0.579478	1.83778	-0.315314	0.752523	NA
hsa_circ_0001551	2.50145	-0.676092	0.730438	-0.925598	0.354655	NA
hsa_circ_0001554	0.303848	-1.43977	2.84563	-0.505959	0.612885	NA
hsa_circ_0001555	0.416939	-0.110072	2.60764	-0.0422113	0.96633	NA
hsa_circ_0001559	0.233217	-1.1182	2.97606	-0.375731	0.707117	NA
hsa_circ_0001564	1.19046	0.783589	1.2038	0.650932	0.51509	NA
hsa_circ_0001565	0.233634	1.95358	2.98196	0.655135	0.512381	NA
hsa_circ_0001566	1.90375	-0.605863	0.903343	-0.67069	0.502418	NA
hsa_circ_0001574	0.6567	-1.43567	1.54481	-0.929346	0.35271	NA
hsa_circ_0001580	0.624993	-0.310529	1.69865	-0.18281	0.854947	NA
hsa_circ_0001582	0.975091	-1.46422	1.26243	-1.15984	0.246112	NA
hsa_circ_0001599	0.901036	-1.77683	1.34058	-1.32542	0.185032	NA
hsa_circ_0001603	1.78974	-0.450184	0.945105	-0.476332	0.633838	NA
hsa_circ_0001608	0.58633	-1.07401	1.82845	-0.587385	0.556945	NA
hsa_circ_0001613	1.94508	-0.380243	0.810557	-0.469113	0.638989	NA
hsa_circ_0001615	2.14534	-0.448494	0.866387	-0.517661	0.604695	NA
hsa_circ_0001616	0.256018	2.06662	2.98029	0.693427	0.488041	NA
hsa_circ_0001617	0.860888	0.0826845	1.36091	0.0607569	0.951553	NA
hsa_circ_0001621	1.01943	2.61185	1.56512	1.66878	0.0951602	NA
hsa_circ_0001622	0.332784	0.827711	2.738	0.302305	0.76242	NA
hsa_circ_0001630	0.615824	-2.48559	1.49697	-1.66041	0.0968316	NA
hsa_circ_0001633	1.48055	-1.86912	1.17012	-1.59738	0.110181	NA
hsa_circ_0001635	0.528716	0.869136	1.90783	0.455562	0.648705	NA
hsa_circ_0001637	0.156512	-0.666402	2.98443	-0.223293	0.823307	NA
hsa_circ_0001638	1.19821	0.769482	1.27521	0.603415	0.546232	NA
hsa_circ_0001639	1.05947	-0.437706	1.99299	-0.219622	0.826165	NA
hsa_circ_0001641	0.911424	1.07663	1.54259	0.69794	0.485215	NA
hsa_circ_0001648	2.58428	-0.968543	0.730391	-1.32606	0.18482	NA
hsa_circ_0001649	2.28861	-1.56606	0.716472	-2.18579	0.028831	NA
hsa_circ_0001650	0.147093	-0.616332	2.98481	-0.20649	0.836408	NA
hsa_circ_0001651	0.521101	-1.27399	2.03413	-0.626309	0.531112	NA
hsa_circ_0001658	0.87338	1.09045	2.28875	0.47644	0.633761	NA
hsa_circ_0001661	0.594824	1.7144	2.96779	0.577669	0.563488	NA
hsa_circ_0001663	1.29954	-0.109062	1.36096	-0.0801363	0.936129	NA
hsa_circ_0001666	0.835605	0.902864	1.56309	0.577614	0.563525	NA
hsa_circ_0001671	0.287856	1.45803	2.85965	0.509862	0.610148	NA
hsa_circ_0001674	0.163094	-0.530075	2.98536	-0.177558	0.85907	NA
hsa_circ_0001676	1.18046	-1.64288	1.20872	-1.35919	0.174088	NA
hsa_circ_0001678	1.06567	2.07672	1.3674	1.51873	0.128829	NA
hsa_circ_0001679	0.277155	1.95298	2.86309	0.682125	0.49516	NA
hsa_circ_0001681	1.7209	0.219729	1.91532	0.114722	0.908666	NA
hsa_circ_0001682	0.211217	0.430461	2.98663	0.144129	0.885398	NA
hsa_circ_0001685	2.58583	0.647777	0.577402	1.12188	0.261912	NA
hsa_circ_0001687	0.774519	1.24294	1.5909	0.781282	0.434636	NA
hsa_circ_0001700	1.05598	1.53706	1.30847	1.1747	0.240114	NA
hsa_circ_0001701	0.251908	0.00162472	2.92791	0.000554908	0.999557	NA
hsa_circ_0001709	1.06787	2.25152	1.46316	1.5388	0.123853	NA
hsa_circ_0001721	1.7142	0.842105	1.03203	0.815971	0.414517	NA
hsa_circ_0001723	1.10381	-1.19386	1.22711	-0.97291	0.330598	NA
hsa_circ_0001739	0.389453	0.719703	2.47187	0.291158	0.770931	NA
hsa_circ_0001740	1.30352	-0.64059	1.28025	-0.500361	0.616821	NA
hsa_circ_0001742	0.53855	0.196164	2.04954	0.0957115	0.92375	NA
hsa_circ_0001750	0.466392	1.38272	2.11604	0.65345	0.513466	NA
hsa_circ_0001753	0.239362	1.38697	2.98414	0.464781	0.642088	NA
hsa_circ_0001770	0.29976	2.24611	2.82602	0.794797	0.426732	NA
hsa_circ_0001777	2.50057	-0.195176	1.78123	-0.109574	0.912747	NA
hsa_circ_0001778	2.2871	-0.588089	1.38428	-0.424834	0.670958	NA
hsa_circ_0001785	2.13375	-0.29888	0.915638	-0.326417	0.744109	NA
hsa_circ_0001786	0.400858	0.563011	2.40354	0.234243	0.814796	NA
hsa_circ_0001790	1.32016	2.09009	1.24257	1.68207	0.0925546	NA
hsa_circ_0001796	1.33368	0.147113	1.26702	0.116109	0.907566	NA
hsa_circ_0001799	0.247686	1.08712	2.98517	0.364175	0.715727	NA
hsa_circ_0001802	0.399202	-0.774511	2.06677	-0.374745	0.70785	NA
hsa_circ_0001803	0.879658	0.5393	1.45892	0.369658	0.711637	NA
hsa_circ_0001805	0.321084	-0.165657	2.60464	-0.0636005	0.949288	NA
hsa_circ_0001806	1.57355	-0.982533	1.16357	-0.84441	0.39844	NA
hsa_circ_0001807	1.94587	0.0166393	0.839055	0.019831	0.984178	NA
hsa_circ_0001809	0.218133	1.35951	2.98445	0.45553	0.648728	NA
hsa_circ_0001818	0.374048	-0.569108	2.6875	-0.211761	0.832294	NA
hsa_circ_0001821	2.09885	3.98754	1.46554	2.72086	0.00651118	NA
hsa_circ_0001824	0.220391	-1.03764	2.97787	-0.348448	0.727503	NA
hsa_circ_0001826	0.233876	2.00086	2.95627	0.67682	0.49852	NA
hsa_circ_0001844	0.391924	0.20658	2.27571	0.0907759	0.927671	NA
hsa_circ_0001846	0.673655	0.776702	1.91295	0.406023	0.684726	NA
hsa_circ_0001849	0.51401	-1.26454	2.96099	-0.427065	0.669332	NA
hsa_circ_0001850	0.846905	-1.01115	2.85712	-0.353906	0.723409	NA
hsa_circ_0001866	0.452146	2.13872	2.48882	0.859331	0.390158	NA
hsa_circ_0001869	1.17647	4.03055	2.95046	1.36607	0.171916	NA
hsa_circ_0001876	0.644646	-0.401836	2.76765	-0.14519	0.884561	NA
hsa_circ_0001880	0.116515	-0.480314	2.98569	-0.160872	0.872194	NA
hsa_circ_0001885	0.456994	-2.04657	2.09632	-0.976269	0.328931	NA
hsa_circ_0001888	0.300083	0.255485	2.61999	0.0975138	0.922318	NA
hsa_circ_0001895	1.87978	0.995265	0.93649	1.06276	0.287891	NA
hsa_circ_0001904	0.546929	-0.146539	1.90073	-0.0770963	0.938547	NA
hsa_circ_0001905	0.430601	0.415395	2.19975	0.188837	0.85022	NA
hsa_circ_0001906	0.327173	2.32909	2.97573	0.782695	0.433806	NA
hsa_circ_0001910	2.39752	-0.609773	0.900148	-0.677415	0.498143	NA
hsa_circ_0001913	0.590372	-0.0201605	1.7179	-0.0117356	0.990637	NA
hsa_circ_0001917	1.04083	1.16171	1.29936	0.89406	0.37129	NA
hsa_circ_0001922	0.312149	-0.813886	2.39707	-0.339534	0.734207	NA
hsa_circ_0001924	1.55733	-0.284884	2.15413	-0.13225	0.894787	NA
hsa_circ_0001931	0.458197	1.48231	2.11127	0.702093	0.482621	NA
hsa_circ_0001934	1.24097	0.629007	1.27142	0.494729	0.620791	NA
hsa_circ_0001936	1.55113	-0.13786	1.04777	-0.131575	0.89532	NA
hsa_circ_0001937	1.05909	1.01101	1.22125	0.827849	0.407756	NA
hsa_circ_0001944	1.55368	4.44213	2.67721	1.65924	0.0970681	NA
hsa_circ_0001952	0.247422	1.29945	2.98511	0.43531	0.663337	NA
hsa_circ_0001962	0.85333	0.0415523	1.56635	0.0265282	0.978836	NA
hsa_circ_0001964	0.232759	1.99044	2.98144	0.66761	0.504383	NA
hsa_circ_0001968	0.315412	0.698415	2.59131	0.269522	0.787528	NA
hsa_circ_0001971	1.12056	-0.453324	1.33143	-0.340479	0.733496	NA
hsa_circ_0001982	1.19974	1.07049	1.30435	0.820704	0.411815	NA
hsa_circ_0001985	0.165662	0.0421731	2.98623	0.0141225	0.988732	NA
hsa_circ_0001992	0.783643	0.851708	1.59563	0.533776	0.593497	NA
hsa_circ_0001997	0.28512	0.248955	2.89657	0.0859484	0.931507	NA
hsa_circ_0002000	0.211163	1.05542	2.98639	0.353409	0.723782	NA
hsa_circ_0002002	0.276232	0.207755	2.89422	0.0717827	0.942775	NA
hsa_circ_0002004	0.564247	-2.34289	2.10685	-1.11204	0.266122	NA
hsa_circ_0002008	0.713867	-0.633343	1.65229	-0.383313	0.701488	NA
hsa_circ_0002014	0.154592	-0.666402	2.98443	-0.223293	0.823307	NA
hsa_circ_0002015	0.302816	1.09289	2.82863	0.386369	0.699223	NA
hsa_circ_0002017	0.231549	-1.06513	2.97332	-0.358227	0.720173	NA
hsa_circ_0002021	1.28439	0.699747	1.26757	0.552037	0.580923	NA
hsa_circ_0002025	0.185884	1.79523	2.98419	0.60158	0.547454	NA
hsa_circ_0002029	0.469505	2.75952	2.64027	1.04516	0.295947	NA
hsa_circ_0002032	0.203865	-0.96517	2.7529	-0.350601	0.725887	NA
hsa_circ_0002035	0.886591	-0.505852	1.37395	-0.368173	0.712744	NA
hsa_circ_0002038	0.713356	-0.299863	1.7532	-0.171038	0.864194	NA
hsa_circ_0002039	0.665735	-2.00836	1.75015	-1.14754	0.25116	NA
hsa_circ_0002041	1.04216	-1.04448	1.32074	-0.790828	0.429044	NA
hsa_circ_0002043	0.300159	0.518034	2.88278	0.179699	0.857389	NA
hsa_circ_0002048	0.257916	0.621089	2.9565	0.210075	0.833609	NA
hsa_circ_0002051	1.32545	-0.0202003	1.13992	-0.0177208	0.985862	NA
hsa_circ_0002059	1.01565	0.324538	1.40895	0.230339	0.817828	NA
hsa_circ_0002069	1.63614	-1.30304	1.09702	-1.18781	0.234909	NA
hsa_circ_0002074	0.460976	-2.04931	2.09458	-0.978386	0.327884	NA
hsa_circ_0002075	0.84658	0.47503	1.55751	0.304992	0.760372	NA
hsa_circ_0002080	0.393674	0.420508	2.85823	0.147122	0.883036	NA
hsa_circ_0002081	0.294822	-1.37972	2.62452	-0.525705	0.599093	NA
hsa_circ_0002083	0.178001	-0.666402	2.98443	-0.223293	0.823307	NA
hsa_circ_0002084	0.498235	0.558605	2.09244	0.266963	0.789498	NA
hsa_circ_0002085	0.243414	1.16933	2.97144	0.393523	0.693934	NA
hsa_circ_0002086	0.594984	-0.471204	1.60019	-0.294467	0.768401	NA
hsa_circ_0002089	0.216593	-0.666402	2.98443	-0.223293	0.823307	NA
hsa_circ_0002092	0.505445	-0.361104	1.93877	-0.186254	0.852245	NA
hsa_circ_0002094	0.859719	2.15231	1.52248	1.41369	0.157454	NA
hsa_circ_0002101	0.175076	1.75135	2.98467	0.586783	0.557349	NA
hsa_circ_0002103	0.646505	-0.825652	1.66147	-0.496942	0.61923	NA
hsa_circ_0002104	0.169746	-0.666402	2.98443	-0.223293	0.823307	NA
hsa_circ_0002105	1.51805	-0.585613	1.182	-0.495445	0.620286	NA
hsa_circ_0002109	0.261489	-0.409024	2.93962	-0.139142	0.889338	NA
hsa_circ_0002111	2.0878	1.62001	0.949747	1.70573	0.088059	NA
hsa_circ_0002113	0.440833	-1.32316	1.98447	-0.666757	0.504927	NA
hsa_circ_0002115	0.489246	-1.22711	2.2571	-0.543667	0.586671	NA
hsa_circ_0002122	1.56282	0.353278	0.980543	0.360288	0.718632	NA
hsa_circ_0002124	0.612653	1.76467	2.57659	0.684886	0.493416	NA
hsa_circ_0002130	2.16872	0.704899	0.87794	0.802901	0.422032	NA
hsa_circ_0002138	1.00446	0.149086	2.38977	0.062385	0.950256	NA
hsa_circ_0002141	1.04574	0.087151	1.48548	0.0586688	0.953216	NA
hsa_circ_0002142	0.301348	-1.42727	2.60869	-0.547123	0.584294	NA
hsa_circ_0002150	0.327728	-1.54335	2.79526	-0.552132	0.580858	NA
hsa_circ_0002151	0.334187	2.35881	2.74606	0.858983	0.39035	NA
hsa_circ_0002153	1.62557	1.76577	1.43269	1.23249	0.217768	NA
hsa_circ_0002154	0.229634	0.849314	2.9702	0.285945	0.77492	NA
hsa_circ_0002157	2.58584	0.112133	0.818387	0.137017	0.891017	NA
hsa_circ_0002158	1.85283	-0.920976	1.05785	-0.87061	0.383967	NA
hsa_circ_0002161	0.251374	1.95722	2.9819	0.656367	0.511588	NA
hsa_circ_0002162	0.615599	-0.91836	1.95767	-0.469109	0.638992	NA
hsa_circ_0002163	0.156512	-0.666402	2.98443	-0.223293	0.823307	NA
hsa_circ_0002166	0.24538	1.92357	2.98239	0.644978	0.518942	NA
hsa_circ_0002194	0.569176	0.856273	1.86476	0.459188	0.646099	NA
hsa_circ_0002198	0.83188	-0.412142	1.58464	-0.260086	0.794797	NA
hsa_circ_0002199	0.78202	0.568555	1.49526	0.380239	0.703768	NA
hsa_circ_0002212	0.500067	1.05272	1.92993	0.545469	0.585431	NA
hsa_circ_0002215	1.03789	-0.62436	1.23956	-0.503695	0.614476	NA
hsa_circ_0002219	0.258989	-1.24416	2.92863	-0.424827	0.670963	NA
hsa_circ_0002223	0.808378	2.72037	1.73687	1.56625	0.11729	NA
hsa_circ_0002228	0.352022	-0.984702	2.13856	-0.460452	0.645192	NA
hsa_circ_0002230	0.277394	0.277549	2.91304	0.0952779	0.924094	NA
hsa_circ_0002231	0.492499	0.0407659	1.93876	0.0210268	0.983224	NA
hsa_circ_0002236	0.61239	0.950288	1.83221	0.518656	0.604	NA
hsa_circ_0002238	0.555548	-0.0886641	1.89018	-0.0469079	0.962587	NA
hsa_circ_0002240	0.154318	-0.666402	2.98443	-0.223293	0.823307	NA
hsa_circ_0002250	0.557987	0.123678	2.02706	0.0610136	0.951348	NA
hsa_circ_0002255	0.513852	-0.789928	1.63854	-0.482092	0.62974	NA
hsa_circ_0002260	1.48638	-0.50508	0.986111	-0.512194	0.608515	NA
hsa_circ_0002266	2.31963	-1.52517	0.782579	-1.94891	0.0513067	NA
hsa_circ_0002274	1.88959	0.8041	1.04531	0.769245	0.441748	NA
hsa_circ_0002275	0.418288	1.51452	2.19588	0.689709	0.490377	NA
hsa_circ_0002278	0.927441	-0.100762	1.26605	-0.0795874	0.936565	NA
hsa_circ_0002280	0.510852	0.837909	2.06006	0.40674	0.684199	NA
hsa_circ_0002283	0.145083	-0.640278	2.98466	-0.214523	0.830139	NA
hsa_circ_0002286	0.983995	-0.852601	1.32998	-0.641063	0.521482	NA
hsa_circ_0002289	0.302674	1.05732	2.82588	0.374157	0.708287	NA
hsa_circ_0002290	0.460785	0.119404	2.30032	0.0519077	0.958602	NA
hsa_circ_0002293	0.296026	-0.0396193	2.86191	-0.0138437	0.988955	NA
hsa_circ_0002305	0.239874	0.406405	2.97841	0.13645	0.891465	NA
hsa_circ_0002313	0.288889	1.64544	2.98045	0.552076	0.580896	NA
hsa_circ_0002319	0.660355	-0.0563429	1.89979	-0.0296574	0.97634	NA
hsa_circ_0002338	0.949499	0.03203	1.53116	0.0209188	0.98331	NA
hsa_circ_0002348	0.52951	-1.01378	2.03426	-0.498352	0.618236	NA
hsa_circ_0002350	0.267735	0.224363	2.98663	0.0751225	0.940117	NA
hsa_circ_0002351	0.161337	-0.727166	2.98358	-0.243722	0.807446	NA
hsa_circ_0002360	2.22865	1.40462	0.926575	1.51593	0.129537	NA
hsa_circ_0002369	0.181798	-0.842529	2.98144	-0.282591	0.77749	NA
hsa_circ_0002371	1.08243	-0.944491	1.08287	-0.872208	0.383095	NA
hsa_circ_0002372	0.449409	0.777015	2.15806	0.360053	0.718807	NA
hsa_circ_0002375	1.87586	-2.1663	1.00605	-2.15326	0.031298	NA
hsa_circ_0002377	0.351699	0.455379	2.50089	0.182087	0.855515	NA
hsa_circ_0002382	1.35324	0.851487	1.19115	0.714845	0.474705	NA
hsa_circ_0002388	0.22474	0.849317	2.97768	0.285227	0.77547	NA
hsa_circ_0002391	0.292695	-0.746893	2.63482	-0.28347	0.776817	NA
hsa_circ_0002392	0.222289	1.29945	2.98511	0.43531	0.663337	NA
hsa_circ_0002394	0.49347	-1.1607	1.92452	-0.603111	0.546435	NA
hsa_circ_0002395	1.45084	-0.352504	0.989462	-0.356258	0.721647	NA
hsa_circ_0002401	1.3486	0.36384	1.11303	0.326892	0.74375	NA
hsa_circ_0002407	0.408655	-1.86447	2.38168	-0.782838	0.433723	NA
hsa_circ_0002408	0.287737	-0.414682	2.88572	-0.143701	0.885737	NA
hsa_circ_0002412	0.187123	-0.658204	2.98451	-0.22054	0.825451	NA
hsa_circ_0002416	0.382596	1.22035	2.65639	0.459402	0.645946	NA
hsa_circ_0002417	0.632658	-1.28463	2.58378	-0.497189	0.619056	NA
hsa_circ_0002419	0.734286	-1.8926	1.47011	-1.28739	0.197958	NA
hsa_circ_0002426	0.337448	1.44833	2.98029	0.485968	0.62699	NA
hsa_circ_0002428	0.255214	1.46219	2.69586	0.542383	0.587554	NA
hsa_circ_0002431	2.54588	-1.3009	0.78521	-1.65676	0.0975687	NA
hsa_circ_0002434	0.829445	1.61171	1.65635	0.973048	0.330529	NA
hsa_circ_0002435	0.178565	-0.824793	2.98177	-0.276611	0.782078	NA
hsa_circ_0002439	0.362879	0.496275	2.50732	0.19793	0.8431	NA
hsa_circ_0002443	0.341352	-0.939354	2.5455	-0.369026	0.712108	NA
hsa_circ_0002455	0.673875	1.05443	1.91275	0.551266	0.581452	NA
hsa_circ_0002457	1.23869	-1.89148	2.94194	-0.642936	0.520266	NA
hsa_circ_0002466	0.436279	0.597648	2.37666	0.251466	0.801454	NA
hsa_circ_0002472	0.445596	1.66461	2.71962	0.612076	0.540487	NA
hsa_circ_0002474	1.23724	-1.43089	1.20326	-1.18918	0.234369	NA
hsa_circ_0002478	0.342546	0.649233	2.55964	0.253642	0.799772	NA
hsa_circ_0002479	0.337742	0.516265	2.55789	0.201833	0.840047	NA
hsa_circ_0002480	0.683129	0.563967	1.6524	0.341303	0.732876	NA
hsa_circ_0002485	1.69173	0.43015	1.09908	0.391371	0.695523	NA
hsa_circ_0002487	0.24415	0.430461	2.94463	0.146185	0.883775	NA
hsa_circ_0002492	0.601856	-1.27205	1.82521	-0.696933	0.485845	NA
hsa_circ_0002496	1.69038	-1.295	0.959981	-1.34899	0.177341	NA
hsa_circ_0002499	0.158636	1.68204	2.98534	0.563435	0.573139	NA
hsa_circ_0002501	2.21926	-1.01543	0.734498	-1.38249	0.166822	NA
hsa_circ_0002505	0.185076	1.79917	2.98414	0.602909	0.546569	NA
hsa_circ_0002506	0.303263	0.460872	2.8435	0.162079	0.871244	NA
hsa_circ_0002510	0.480493	-1.545	1.9245	-0.802803	0.422089	NA
hsa_circ_0002520	0.517378	-1.01715	2.05759	-0.49434	0.621066	NA
hsa_circ_0002528	0.265779	-1.26814	2.67014	-0.474935	0.634834	NA
hsa_circ_0002533	0.524574	1.51145	2.03568	0.742478	0.457798	NA
hsa_circ_0002534	0.527153	-2.24149	2.15773	-1.03882	0.298889	NA
hsa_circ_0002535	0.169208	1.05542	2.98639	0.353409	0.723782	NA
hsa_circ_0002537	0.297348	0.322076	2.62393	0.122746	0.902309	NA
hsa_circ_0002551	1.21129	-0.28745	1.13862	-0.252454	0.80069	NA
hsa_circ_0002553	2.24955	0.623083	0.827719	0.752771	0.451587	NA
hsa_circ_0002557	0.44534	-0.658877	2.55107	-0.258275	0.796194	NA
hsa_circ_0002560	0.245291	-1.14657	2.70344	-0.424115	0.671482	NA
hsa_circ_0002562	0.632737	-0.276554	1.92745	-0.143482	0.88591	NA
hsa_circ_0002564	1.60159	2.32577	0.951533	2.44424	0.0145159	NA
hsa_circ_0002576	0.277923	-1.32166	2.89302	-0.456843	0.647784	NA
hsa_circ_0002579	0.263442	1.89019	2.98288	0.633682	0.526288	NA
hsa_circ_0002598	0.435428	-0.183986	2.19186	-0.0839407	0.933104	NA
hsa_circ_0002599	0.634903	-1.30174	1.54983	-0.839924	0.400951	NA
hsa_circ_0002601	1.29293	-0.411821	1.20576	-0.341544	0.732694	NA
hsa_circ_0002603	0.188476	-0.677563	2.98431	-0.227042	0.820391	NA
hsa_circ_0002604	0.274993	-1.24796	2.97386	-0.419644	0.674745	NA
hsa_circ_0002605	1.18095	-1.24714	1.22712	-1.01632	0.309477	NA
hsa_circ_0002607	0.765922	0.186378	1.61647	0.115299	0.908208	NA
hsa_circ_0002610	0.859443	0.945755	1.5574	0.607264	0.543676	NA
hsa_circ_0002617	0.94825	0.352571	1.35374	0.260443	0.794522	NA
hsa_circ_0002618	0.486281	0.160367	2.28966	0.0700396	0.944162	NA
hsa_circ_0002622	1.72976	0.87777	1.06644	0.823082	0.410462	NA
hsa_circ_0002631	0.222179	0.84932	2.98639	0.284397	0.776106	NA
hsa_circ_0002638	0.282022	-1.34765	2.88464	-0.467183	0.640369	NA
hsa_circ_0002642	2.4598	1.33508	0.822056	1.62407	0.10436	NA
hsa_circ_0002661	0.733459	1.17702	1.72515	0.682268	0.49507	NA
hsa_circ_0002663	0.624656	-1.41116	1.91535	-0.736762	0.461267	NA
hsa_circ_0002664	0.414484	-0.0346535	2.40622	-0.0144016	0.98851	NA
hsa_circ_0002671	0.510793	0.296707	1.79462	0.165331	0.868683	NA
hsa_circ_0002672	0.434508	1.53377	2.34458	0.654179	0.512997	NA
hsa_circ_0002673	0.974204	-2.61247	1.21931	-2.14257	0.0321475	NA
hsa_circ_0002675	0.154181	-0.666402	2.98443	-0.223293	0.823307	NA
hsa_circ_0002686	1.79963	-1.59758	0.876857	-1.82194	0.0684638	NA
hsa_circ_0002688	0.544923	1.86229	1.99619	0.932926	0.350858	NA
hsa_circ_0002692	1.11066	-0.143729	1.1683	-0.123024	0.902088	NA
hsa_circ_0002693	0.295612	-0.269857	2.87505	-0.0938618	0.925219	NA
hsa_circ_0002702	0.827054	-1.40178	1.44231	-0.971896	0.331102	NA
hsa_circ_0002704	0.449911	0.449478	2.32146	0.193618	0.846475	NA
hsa_circ_0002711	0.217648	0.430461	2.98663	0.144129	0.885398	NA
hsa_circ_0002713	0.492914	1.01109	2.2587	0.447642	0.654411	NA
hsa_circ_0002714	0.737776	-0.451106	1.73809	-0.259542	0.795217	NA
hsa_circ_0002722	0.344829	1.74363	2.74035	0.636279	0.524595	NA
hsa_circ_0002732	0.514022	-0.32801	1.8899	-0.173559	0.862212	NA
hsa_circ_0002733	0.390918	-1.13	2.43563	-0.463946	0.642686	NA
hsa_circ_0002739	0.556462	-2.30416	1.69077	-1.36279	0.172949	NA
hsa_circ_0002743	1.234	1.12292	1.13246	0.991575	0.321405	NA
hsa_circ_0002744	1.78141	0.318951	0.866324	0.368166	0.71275	NA
hsa_circ_0002754	0.221373	-0.246009	2.98451	-0.0824286	0.934306	NA
hsa_circ_0002755	0.90354	-0.496028	1.64871	-0.300859	0.763522	NA
hsa_circ_0002758	0.245017	-0.0398728	2.96723	-0.0134377	0.989279	NA
hsa_circ_0002762	1.97571	0.0905855	0.799165	0.11335	0.909753	NA
hsa_circ_0002770	0.349337	0.145614	2.54566	0.0572009	0.954385	NA
hsa_circ_0002771	1.4475	0.395141	1.18995	0.332064	0.739841	NA
hsa_circ_0002773	0.158636	1.68204	2.98534	0.563435	0.573139	NA
hsa_circ_0002775	1.20743	-0.204248	1.37857	-0.148159	0.882217	NA
hsa_circ_0002778	0.192619	0.248271	2.98623	0.0831387	0.933741	NA
hsa_circ_0002785	0.330391	-1.55487	2.96722	-0.524016	0.600268	NA
hsa_circ_0002789	1.26993	-3.52507	1.3068	-2.69749	0.00698645	NA
hsa_circ_0002795	1.38859	-0.497802	1.11937	-0.444716	0.656525	NA
hsa_circ_0002798	0.834048	-2.37721	1.41295	-1.68244	0.0924834	NA
hsa_circ_0002802	1.12506	0.666278	1.73136	0.38483	0.700363	NA
hsa_circ_0002822	0.411118	1.08373	2.61316	0.414721	0.678346	NA
hsa_circ_0002832	0.810819	2.00523	1.76889	1.13361	0.25696	NA
hsa_circ_0002837	0.516676	1.77254	2.19439	0.807759	0.419229	NA
hsa_circ_0002842	0.823065	-0.257033	1.48843	-0.172687	0.862897	NA
hsa_circ_0002850	0.379301	2.48196	2.63497	0.941928	0.346229	NA
hsa_circ_0002854	0.415221	-0.137401	2.05755	-0.0667792	0.946757	NA
hsa_circ_0002857	0.748907	-0.575834	1.61084	-0.357474	0.720737	NA
hsa_circ_0002860	1.39288	-1.17451	0.999476	-1.17513	0.239943	NA
hsa_circ_0002863	0.376528	-0.764961	2.48481	-0.307855	0.758192	NA
hsa_circ_0002864	0.560486	0.904907	2.18154	0.414802	0.678287	NA
hsa_circ_0002872	1.75779	-2.0918	0.943896	-2.21613	0.0266824	NA
hsa_circ_0002873	0.517299	-2.21139	2.01345	-1.09831	0.272069	NA
hsa_circ_0002877	0.509321	1.14061	2.06152	0.553286	0.580068	NA
hsa_circ_0002878	0.724342	0.379044	1.6206	0.23389	0.81507	NA
hsa_circ_0002881	0.650143	1.20458	1.78842	0.673547	0.500599	NA
hsa_circ_0002883	2.14895	0.456461	0.838907	0.544114	0.586363	NA
hsa_circ_0002887	0.6308	0.23461	1.58686	0.147846	0.882464	NA
hsa_circ_0002894	0.421328	-0.255095	2.21244	-0.1153	0.908207	NA
hsa_circ_0002895	0.439944	-0.338056	2.18675	-0.154593	0.877142	NA
hsa_circ_0002898	0.244609	0.00160843	2.94524	0.000546111	0.999564	NA
hsa_circ_0002901	0.630601	0.645964	1.81501	0.355901	0.721915	NA
hsa_circ_0002904	0.157473	-0.666402	2.98443	-0.223293	0.823307	NA
hsa_circ_0002906	0.331966	-0.5	2.56977	-0.19457	0.84573	NA
hsa_circ_0002909	1.99202	0.60722	0.989641	0.613576	0.539496	NA
hsa_circ_0002918	1.29218	-0.703346	1.0755	-0.65397	0.513131	NA
hsa_circ_0002920	0.153771	-0.666402	2.98443	-0.223293	0.823307	NA
hsa_circ_0002924	0.664977	0.660072	1.7873	0.369313	0.711895	NA
hsa_circ_0002925	0.458659	0.413485	2.16419	0.191058	0.84848	NA
hsa_circ_0002928	2.34097	0.447549	0.769764	0.58141	0.560964	NA
hsa_circ_0002941	0.370123	1.29924	2.91144	0.446255	0.655413	NA
hsa_circ_0002946	0.172841	1.05542	2.98639	0.353409	0.723782	NA
hsa_circ_0002947	1.93642	1.54746	0.98597	1.56948	0.116536	NA
hsa_circ_0002954	0.229889	1.89254	2.95262	0.640969	0.521543	NA
hsa_circ_0002955	1.09338	-0.420018	1.39568	-0.300942	0.763459	NA
hsa_circ_0002961	0.746125	0.0852082	1.51499	0.0562436	0.955148	NA
hsa_circ_0002965	0.428805	1.80019	2.34368	0.768101	0.442427	NA
hsa_circ_0002976	0.36164	1.79024	2.69709	0.663769	0.506838	NA
hsa_circ_0002981	0.33447	-0.94293	2.5582	-0.368591	0.712432	NA
hsa_circ_0002984	0.265542	0.207732	2.91759	0.0711999	0.943239	NA
hsa_circ_0002985	0.985845	-0.897014	1.35466	-0.66217	0.507862	NA
hsa_circ_0002995	2.07894	0.563613	0.936052	0.602117	0.547096	NA
hsa_circ_0002998	0.304995	-0.0453589	2.83886	-0.0159779	0.987252	NA
hsa_circ_0003012	0.348614	2.31543	2.70612	0.855625	0.392205	NA
hsa_circ_0003018	0.277479	-1.32604	2.89357	-0.458272	0.646757	NA
hsa_circ_0003030	0.496845	-2.15869	2.03282	-1.06192	0.288274	NA
hsa_circ_0003032	0.137576	-0.568602	2.98511	-0.19048	0.848933	NA
hsa_circ_0003036	0.953267	0.0706373	1.35052	0.0523037	0.958287	NA
hsa_circ_0003051	0.29248	2.2066	2.97789	0.740994	0.458697	NA
hsa_circ_0003054	0.41613	2.05857	2.35244	0.87508	0.38153	NA
hsa_circ_0003057	0.213539	1.91632	2.98249	0.642524	0.520533	NA
hsa_circ_0003060	1.09756	-0.557246	1.22029	-0.456652	0.647921	NA
hsa_circ_0003071	1.28256	-0.0417103	1.29847	-0.0321228	0.974374	NA
hsa_circ_0003074	0.381426	0.243649	2.43982	0.0998632	0.920453	NA
hsa_circ_0003101	0.166531	-0.755905	2.98308	-0.253398	0.799961	NA
hsa_circ_0003102	0.172959	1.74185	2.98478	0.583578	0.559504	NA
hsa_circ_0003108	2.18962	-1.42482	0.681348	-2.09118	0.0365123	NA
hsa_circ_0003113	0.853377	1.0952	1.66397	0.658187	0.510418	NA
hsa_circ_0003117	0.134696	-0.587375	2.98499	-0.196776	0.844003	NA
hsa_circ_0003119	0.452368	1.60488	2.30971	0.694839	0.487156	NA
hsa_circ_0003120	0.200385	1.85415	2.98342	0.621487	0.534279	NA
hsa_circ_0003131	1.87421	-0.145013	0.818215	-0.177231	0.859327	NA
hsa_circ_0003148	0.56119	-0.615278	2.12598	-0.289409	0.772268	NA
hsa_circ_0003152	0.404911	-0.2086	2.40905	-0.0865903	0.930997	NA
hsa_circ_0003154	1.58059	-1.02584	1.07657	-0.952879	0.340652	NA
hsa_circ_0003161	0.220421	-0.929538	2.97985	-0.311941	0.755085	NA
hsa_circ_0003164	1.89928	-0.478767	0.896515	-0.534031	0.59332	NA
hsa_circ_0003171	0.276484	-0.512135	2.66534	-0.192146	0.847628	NA
hsa_circ_0003177	1.35361	-1.42163	1.06192	-1.33873	0.180659	NA
hsa_circ_0003180	0.228711	-0.896373	2.98045	-0.300751	0.763604	NA
hsa_circ_0003183	0.726859	0.725381	1.64256	0.441616	0.658767	NA
hsa_circ_0003187	0.573507	-0.236024	1.73566	-0.135985	0.891833	NA
hsa_circ_0003192	0.312566	0.916396	2.86315	0.320065	0.748919	NA
hsa_circ_0003196	0.237998	-1.03642	2.9779	-0.348037	0.727812	NA
hsa_circ_0003203	0.633935	-2.50172	2.54119	-0.984467	0.324886	NA
hsa_circ_0003206	0.993774	-1.33383	1.41235	-0.944403	0.344964	NA
hsa_circ_0003219	0.296794	0.300671	2.86963	0.104777	0.916553	NA
hsa_circ_0003234	2.32602	-1.34949	0.818978	-1.64778	0.0993982	NA
hsa_circ_0003239	1.70234	1.59225	1.00929	1.5776	0.114657	NA
hsa_circ_0003244	0.365436	1.1476	2.72531	0.421089	0.67369	NA
hsa_circ_0003250	0.361962	-0.914714	2.49429	-0.366723	0.713826	NA
hsa_circ_0003267	1.2529	2.29734	1.4119	1.62713	0.10371	NA
hsa_circ_0003272	0.57373	-0.015185	1.99614	-0.00760719	0.99393	NA
hsa_circ_0003273	2.61385	0.454564	0.709403	0.64077	0.521672	NA
hsa_circ_0003275	0.388693	0.392729	2.44399	0.160692	0.872336	NA
hsa_circ_0003277	0.302451	1.95722	2.9819	0.656367	0.511588	NA
hsa_circ_0003279	0.517313	2.37641	1.86136	1.27671	0.201705	NA
hsa_circ_0003280	0.238059	-1.0719	2.96369	-0.361678	0.717593	NA
hsa_circ_0003290	0.488649	-1.25271	2.08679	-0.600303	0.548304	NA
hsa_circ_0003295	2.01042	-0.720836	0.842179	-0.855917	0.392043	NA
hsa_circ_0003296	0.550848	0.665053	2.14934	0.309422	0.757	NA
hsa_circ_0003298	1.59685	-1.0247	1.14121	-0.897903	0.369237	NA
hsa_circ_0003304	0.200321	-0.658204	2.98451	-0.22054	0.825451	NA
hsa_circ_0003305	0.189336	-0.666402	2.98443	-0.223293	0.823307	NA
hsa_circ_0003314	0.318452	1.21009	2.59778	0.465817	0.641347	NA
hsa_circ_0003315	1.13049	-1.23435	1.04169	-1.18495	0.236038	NA
hsa_circ_0003322	1.65161	0.0591773	1.09559	0.0540141	0.956924	NA
hsa_circ_0003332	0	0	0	0	1	NA
hsa_circ_0003333	1.4373	0.748008	0.991672	0.754289	0.450675	NA
hsa_circ_0003337	0.151007	-0.663002	2.98447	-0.222151	0.824196	NA
hsa_circ_0003340	0.420525	1.11198	2.60422	0.426992	0.669385	NA
hsa_circ_0003341	0.220986	-1.02677	2.97808	-0.344777	0.730262	NA
hsa_circ_0003349	0.65092	2.64229	1.8399	1.43611	0.150971	NA
hsa_circ_0003351	0.226922	-0.314973	2.74645	-0.114683	0.908696	NA
hsa_circ_0003353	2.33323	-1.18446	0.799442	-1.48161	0.138443	NA
hsa_circ_0003357	1.88292	-1.98918	0.820529	-2.42427	0.0153393	NA
hsa_circ_0003366	1.1487	2.00514	1.21363	1.65218	0.0984977	NA
hsa_circ_0003374	0.27252	-0.325006	2.66526	-0.121942	0.902945	NA
hsa_circ_0003388	1.46952	-0.835303	1.036	-0.80628	0.420081	NA
hsa_circ_0003390	2.00643	4.31e-05	1.22426	3.52e-05	0.999972	NA
hsa_circ_0003394	0.266011	2.1211	2.97933	0.71194	0.476502	NA
hsa_circ_0003400	1.03155	-1.27636	1.38858	-0.919185	0.357999	NA
hsa_circ_0003401	1.01394	-0.853737	1.25794	-0.678681	0.49734	NA
hsa_circ_0003410	0.719761	0.283876	1.63319	0.173817	0.862009	NA
hsa_circ_0003413	1.77348	-0.455778	0.95358	-0.477965	0.632675	NA
hsa_circ_0003423	2.32792	0.372916	2.01257	0.185293	0.852999	NA
hsa_circ_0003430	0.306936	0.643164	2.81851	0.228193	0.819496	NA
hsa_circ_0003438	0.764245	2.31905	1.64842	1.40684	0.159476	NA
hsa_circ_0003449	0.454987	2.06726	2.27078	0.910374	0.362625	NA
hsa_circ_0003451	0.514033	0.887256	2.98511	0.297227	0.766293	NA
hsa_circ_0003456	2.67208	-0.104949	0.684652	-0.153288	0.878171	NA
hsa_circ_0003458	0.827476	1.59382	1.45052	1.09879	0.271861	NA
hsa_circ_0003459	0.631897	1.18506	1.90817	0.621044	0.53457	NA
hsa_circ_0003488	0.445896	1.43573	2.49689	0.575007	0.565286	NA
hsa_circ_0003493	0.468207	1.43516	2.11606	0.678225	0.497629	NA
hsa_circ_0003497	0.63328	0.156524	1.80911	0.0865198	0.931053	NA
hsa_circ_0003500	0.636421	1.40886	1.79798	0.783584	0.433284	NA
hsa_circ_0003501	0.263085	0.420462	2.93255	0.143378	0.885992	NA
hsa_circ_0003502	0.459608	2.74099	2.43447	1.12591	0.260203	NA
hsa_circ_0003507	0.31648	0.224365	2.76685	0.0810902	0.93537	NA
hsa_circ_0003511	0.799904	2.10087	2.15224	0.976131	0.329	NA
hsa_circ_0003512	0.957254	-1.58619	1.51342	-1.04808	0.294602	NA
hsa_circ_0003513	0.597306	3.08029	2.96283	1.03964	0.298505	NA
hsa_circ_0003523	0.226488	1.29942	2.97378	0.436958	0.662142	NA
hsa_circ_0003525	0.457554	0.886349	2.6966	0.328691	0.742389	NA
hsa_circ_0003526	2.32525	0.659424	0.799895	0.824388	0.409719	NA
hsa_circ_0003527	0.268044	0.84932	2.98639	0.284397	0.776106	NA
hsa_circ_0003556	2.23294	-1.34353	0.91392	-1.47008	0.141541	NA
hsa_circ_0003559	1.58193	0.901581	1.08497	0.830971	0.40599	NA
hsa_circ_0003563	0.223639	0.621449	2.98644	0.20809	0.835159	NA
hsa_circ_0003565	1.95292	-0.0135164	0.893393	-0.0151293	0.987929	NA
hsa_circ_0003567	0.755421	2.44172	2.57674	0.947602	0.343332	NA
hsa_circ_0003570	0.468744	1.91776	2.08717	0.918832	0.358184	NA
hsa_circ_0003575	0.32568	1.74509	2.79313	0.624779	0.532116	NA
hsa_circ_0003576	0.184614	1.03364	2.98644	0.346112	0.729259	NA
hsa_circ_0003577	0.455248	-1.36385	2.14115	-0.636973	0.524142	NA
hsa_circ_0003580	0.132095	-0.566927	2.98512	-0.189918	0.849374	NA
hsa_circ_0003586	0.527052	-2.22862	2.16628	-1.02878	0.303584	NA
hsa_circ_0003587	1.66698	-1.77102	0.957531	-1.84957	0.0643756	NA
hsa_circ_0003597	0.778806	1.97635	1.56624	1.26184	0.207005	NA
hsa_circ_0003599	0.347113	0.360887	2.76918	0.130322	0.896311	NA
hsa_circ_0003600	0.616994	-1.5593	1.67789	-0.929318	0.352724	NA
hsa_circ_0003602	0.454016	0.811975	2.29555	0.353717	0.723551	NA
hsa_circ_0003611	0.610846	2.32931	2.06124	1.13005	0.258454	NA
hsa_circ_0003615	0.645045	-0.79747	1.77909	-0.448246	0.653975	NA
hsa_circ_0003618	0.415285	-0.48596	2.40197	-0.202317	0.839669	NA
hsa_circ_0003620	0.86878	-0.952608	1.37507	-0.692772	0.488453	NA
hsa_circ_0003624	0.618867	-1.27662	1.80842	-0.705929	0.480233	NA
hsa_circ_0003633	1.81579	0.291749	0.953596	0.305946	0.759645	NA
hsa_circ_0003638	1.22989	0.0635377	1.06685	0.0595563	0.952509	NA
hsa_circ_0003641	0.914815	-0.757469	1.20022	-0.631108	0.52797	NA
hsa_circ_0003644	0.581344	-0.46168	1.98268	-0.232856	0.815873	NA
hsa_circ_0003652	2.15855	-0.0653081	0.873944	-0.074728	0.940431	NA
hsa_circ_0003654	0.305964	-0.187809	2.81895	-0.0666237	0.946881	NA
hsa_circ_0003656	0.565127	-1.78468	1.83024	-0.975112	0.329505	NA
hsa_circ_0003657	0.204981	1.05542	2.98639	0.353409	0.723782	NA
hsa_circ_0003664	0.563153	1.17169	2.16576	0.541006	0.588503	NA
hsa_circ_0003672	0.365679	2.3819	2.66107	0.895091	0.370739	NA
hsa_circ_0003673	0.252475	0.420431	2.9858	0.14081	0.88802	NA
hsa_circ_0003677	0.260591	2.09249	2.97983	0.702219	0.482543	NA
hsa_circ_0003684	1.1667	1.08925	1.20292	0.905506	0.365197	NA
hsa_circ_0003693	1.04987	0.675747	1.32719	0.509156	0.610643	NA
hsa_circ_0003694	0.300452	-0.306979	2.98372	-0.102884	0.918055	NA
hsa_circ_0003697	0.353766	1.85069	2.72461	0.679249	0.49698	NA
hsa_circ_0003698	0.201603	1.86033	2.98332	0.623577	0.532905	NA
hsa_circ_0003701	0.295612	-0.269857	2.87505	-0.0938618	0.925219	NA
hsa_circ_0003702	0.821988	3.00627	1.39377	2.15694	0.0310107	NA
hsa_circ_0003712	0.159792	-0.507569	2.98551	-0.170011	0.865002	NA
hsa_circ_0003715	1.69007	0.327378	1.03327	0.316836	0.751368	NA
hsa_circ_0003716	0.689645	0.515366	1.74799	0.294834	0.768121	NA
hsa_circ_0003718	0.492914	1.01109	2.2587	0.447642	0.654411	NA
hsa_circ_0003731	0.476284	2.79228	2.20751	1.2649	0.205907	NA
hsa_circ_0003746	0.753142	-2.22265	1.45716	-1.52532	0.127179	NA
hsa_circ_0003747	0.791634	-1.73826	1.28153	-1.3564	0.174972	NA
hsa_circ_0003755	0.625669	2.01985	1.77409	1.13852	0.254902	NA
hsa_circ_0003756	1.54937	-0.272117	1.1519	-0.236233	0.813252	NA
hsa_circ_0003757	0.565118	0.708674	1.87314	0.378335	0.705181	NA
hsa_circ_0003758	0.515237	1.59343	2.21595	0.719075	0.472095	NA
hsa_circ_0003759	0.779616	1.06745	1.6075	0.664046	0.506661	NA
hsa_circ_0003768	0.505296	-0.682528	1.7973	-0.379752	0.70413	NA
hsa_circ_0003770	1.04294	2.85407	1.44348	1.97721	0.0480175	NA
hsa_circ_0003773	0.249093	-1.13914	2.97599	-0.382778	0.701884	NA
hsa_circ_0003781	0.639319	-0.128888	1.68891	-0.0763147	0.939169	NA
hsa_circ_0003784	2.22553	0.753064	0.854009	0.881799	0.377885	NA
hsa_circ_0003785	0.240566	-1.0594	2.96319	-0.357521	0.720702	NA
hsa_circ_0003788	0.379547	-1.15309	2.09302	-0.550924	0.581686	NA
hsa_circ_0003793	0.862836	2.4285	1.60186	1.51605	0.129507	NA
hsa_circ_0003796	0.311484	0.215048	2.39448	0.0898101	0.928438	NA
hsa_circ_0003803	0.249171	-0.122885	2.93971	-0.0418015	0.966657	NA
hsa_circ_0003804	0.768786	0.704085	1.60356	0.439076	0.660606	NA
hsa_circ_0003805	1.47111	-0.161312	0.993528	-0.162363	0.87102	NA
hsa_circ_0003810	0.178598	0.0681999	2.98635	0.0228372	0.98178	NA
hsa_circ_0003814	0.915432	-0.772048	1.26724	-0.609237	0.542367	NA
hsa_circ_0003820	0.237295	-0.368736	2.73026	-0.135055	0.892568	NA
hsa_circ_0003823	1.63482	0.5249	1.891	0.277577	0.781337	NA
hsa_circ_0003828	2.08657	0.810366	0.719658	1.12604	0.260147	NA
hsa_circ_0003831	0.724043	-2.68605	1.66429	-1.61393	0.106542	NA
hsa_circ_0003832	2.62911	-0.252017	0.683145	-0.368906	0.712197	NA
hsa_circ_0003836	0.217329	0.224363	2.98663	0.0751225	0.940117	NA
hsa_circ_0003844	0.279585	0.139915	2.67466	0.0523115	0.958281	NA
hsa_circ_0003846	0.564181	1.20567	1.86245	0.647356	0.517401	NA
hsa_circ_0003848	0.950749	-0.213314	1.53724	-0.138765	0.889636	NA
hsa_circ_0003855	0.806054	2.10902	1.53548	1.37353	0.169589	NA
hsa_circ_0003856	2.42488	0.368082	0.895409	0.411077	0.681016	NA
hsa_circ_0003857	0.367177	0.658223	2.95031	0.223103	0.823455	NA
hsa_circ_0003861	0.329089	0.207884	2.77117	0.0750167	0.940201	NA
hsa_circ_0003863	0.94786	-0.541392	1.32904	-0.407355	0.683747	NA
hsa_circ_0003865	2.59708	-0.233485	0.704927	-0.331218	0.74048	NA
hsa_circ_0003866	1.42794	0.0404931	1.04976	0.0385735	0.96923	NA
hsa_circ_0003871	0.876564	0.205903	1.46833	0.140229	0.888479	NA
hsa_circ_0003872	0.272178	-0.29085	2.90522	-0.100113	0.920255	NA
hsa_circ_0003874	1.05869	-0.108171	1.25964	-0.0858739	0.931567	NA
hsa_circ_0003875	0.456048	-2.02293	2.10543	-0.96082	0.336643	NA
hsa_circ_0003877	0.264736	1.29921	2.89965	0.448058	0.654112	NA
hsa_circ_0003878	0.250697	2.04699	2.98062	0.686765	0.492231	NA
hsa_circ_0003881	0.364965	1.92481	2.69601	0.713947	0.47526	NA
hsa_circ_0003882	0.195255	0.636557	2.98663	0.213136	0.831221	NA
hsa_circ_0003886	0.305513	-0.752166	2.61294	-0.287862	0.773453	NA
hsa_circ_0003899	0.16603	-0.666402	2.98443	-0.223293	0.823307	NA
hsa_circ_0003906	0.215512	-0.896373	2.98045	-0.300751	0.763604	NA
hsa_circ_0003910	2.039	-2.53955	0.946356	-2.6835	0.00728561	NA
hsa_circ_0003911	0.555201	1.91553	2.10286	0.910913	0.362341	NA
hsa_circ_0003914	0.717077	-1.38642	1.62286	-0.854308	0.392934	NA
hsa_circ_0003915	0.739443	0.318382	2.26526	0.14055	0.888225	NA
hsa_circ_0003927	0.592571	-1.6718	2.59738	-0.643648	0.519804	NA
hsa_circ_0003928	0.383895	-0.379434	2.27231	-0.166982	0.867384	NA
hsa_circ_0003947	0.869657	-1.23946	1.29252	-0.958948	0.337585	NA
hsa_circ_0003951	0.145083	-0.640278	2.98466	-0.214523	0.830139	NA
hsa_circ_0003952	0.611234	0.0052527	1.94609	0.0026991	0.997846	NA
hsa_circ_0003956	0.296514	2.23409	2.83066	0.789248	0.429967	NA
hsa_circ_0003959	0.915154	3.18171	2.07376	1.53427	0.124963	NA
hsa_circ_0003965	0.244365	-0.129756	2.72864	-0.0475535	0.962072	NA
hsa_circ_0003967	1.32029	0.310028	1.2026	0.257797	0.796563	NA
hsa_circ_0003970	0.278401	-0.546975	2.90635	-0.1882	0.85072	NA
hsa_circ_0003972	0.273017	0.778048	2.66701	0.291731	0.770492	NA
hsa_circ_0003978	0.151007	-0.663002	2.98447	-0.222151	0.824196	NA
hsa_circ_0003979	1.65244	0.0422902	1.0528	0.0401692	0.967958	NA
hsa_circ_0003985	0.48504	-0.466308	1.95279	-0.238791	0.811267	NA
hsa_circ_0003990	0.350958	-0.585756	2.53099	-0.231434	0.816978	NA
hsa_circ_0003991	0.76052	0.444109	1.50748	0.294605	0.768296	NA
hsa_circ_0003994	0.209493	0.943278	2.98605	0.315895	0.752083	NA
hsa_circ_0003995	0.155058	-0.691215	2.98415	-0.231629	0.816826	NA
hsa_circ_0003999	0.686211	-0.0886751	1.89654	-0.0467562	0.962708	NA
hsa_circ_0004004	0.153446	-0.662997	2.98447	-0.222149	0.824198	NA
hsa_circ_0004006	0.243594	1.46534	2.96428	0.494333	0.621071	NA
hsa_circ_0004008	0.258272	1.29925	2.91464	0.445768	0.655765	NA
hsa_circ_0004010	0.341609	0.62882	2.53457	0.248097	0.804059	NA
hsa_circ_0004015	0.405197	-1.17991	2.40224	-0.491171	0.623305	NA
hsa_circ_0004024	1.7066	-1.01387	1.07519	-0.94297	0.345696	NA
hsa_circ_0004027	0.604029	-0.290221	1.85266	-0.156651	0.87552	NA
hsa_circ_0004029	0.854736	2.60271	2.12111	1.22705	0.219802	NA
hsa_circ_0004032	0.244533	0.398675	2.97321	0.134089	0.893332	NA
hsa_circ_0004033	0.55401	-1.76731	1.83914	-0.960943	0.336581	NA
hsa_circ_0004039	1.71261	-1.34908	0.893554	-1.50979	0.131096	NA
hsa_circ_0004057	1.34435	-1.04194	1.26433	-0.824101	0.409882	NA
hsa_circ_0004062	0.548548	-1.69633	1.70879	-0.99271	0.320851	NA
hsa_circ_0004069	1.94047	-1.0112	0.768448	-1.3159	0.188207	NA
hsa_circ_0004075	1.7154	-1.04258	1.15827	-0.900115	0.368059	NA
hsa_circ_0004083	0.281395	-0.337878	2.91157	-0.116047	0.907616	NA
hsa_circ_0004086	0.133045	-0.578663	2.98504	-0.193854	0.84629	NA
hsa_circ_0004091	0.219662	-1.05525	2.97754	-0.354403	0.723037	NA
hsa_circ_0004092	1.19556	-0.324131	1.21979	-0.265727	0.79045	NA
hsa_circ_0004096	0.514316	-1.36064	1.87951	-0.723929	0.469109	NA
hsa_circ_0004103	1.07568	-0.139432	1.23348	-0.11304	0.909999	NA
hsa_circ_0004107	0.283504	-1.3379	2.88608	-0.46357	0.642956	NA
hsa_circ_0004109	0.153999	-0.68602	2.98422	-0.229883	0.818183	NA
hsa_circ_0004110	0.980025	-0.418592	1.25469	-0.333621	0.738666	NA
hsa_circ_0004113	0.588774	-0.466778	1.97163	-0.236747	0.812853	NA
hsa_circ_0004116	0.167649	0.636557	2.98663	0.213136	0.831221	NA
hsa_circ_0004117	0.675336	-0.687151	1.79042	-0.383794	0.701131	NA
hsa_circ_0004123	0.775367	0.385322	1.40006	0.275218	0.783149	NA
hsa_circ_0004124	0.154111	-0.687233	2.9842	-0.23029	0.817866	NA
hsa_circ_0004133	0.339649	-1.61762	2.75629	-0.586882	0.557283	NA
hsa_circ_0004137	0.939307	-0.468829	1.43959	-0.325669	0.744675	NA
hsa_circ_0004138	1.17601	1.99777	1.45242	1.37548	0.168984	NA
hsa_circ_0004148	0.250633	0.207707	2.94353	0.070564	0.943745	NA
hsa_circ_0004156	0.257672	2.08981	2.91593	0.716688	0.473566	NA
hsa_circ_0004161	0.179949	-0.666402	2.98443	-0.223293	0.823307	NA
hsa_circ_0004162	2.47679	0.436008	1.03944	0.419463	0.674877	NA
hsa_circ_0004166	0.932292	1.82105	1.33785	1.36117	0.173459	NA
hsa_circ_0004179	0.830428	0.62218	2.8541	0.217995	0.827433	NA
hsa_circ_0004189	1.83574	-0.794698	1.31293	-0.605288	0.544987	NA
hsa_circ_0004191	2.53504	0.571295	0.687865	0.830534	0.406237	NA
hsa_circ_0004195	0.304197	0.664207	2.85216	0.232878	0.815856	NA
hsa_circ_0004202	0.201603	1.86033	2.98332	0.623577	0.532905	NA
hsa_circ_0004203	0.800393	0.861462	1.58831	0.542377	0.587559	NA
hsa_circ_0004204	0.477074	-0.763093	1.95477	-0.390374	0.69626	NA
hsa_circ_0004206	0.765852	-0.844163	1.60603	-0.525621	0.599151	NA
hsa_circ_0004208	0.305517	-0.0598911	2.83556	-0.0211215	0.983149	NA
hsa_circ_0004210	1.21148	1.26166	1.36127	0.926822	0.354019	NA
hsa_circ_0004213	0.847972	0.0977724	1.67858	0.0582469	0.953552	NA
hsa_circ_0004217	0.854148	1.69695	1.52728	1.11109	0.266528	NA
hsa_circ_0004220	0.532566	0.913827	1.77291	0.51544	0.606246	NA
hsa_circ_0004223	0.200788	-0.949677	2.9795	-0.318737	0.749926	NA
hsa_circ_0004227	0.235814	2.00153	2.95355	0.677669	0.497982	NA
hsa_circ_0004228	0.878796	1.74743	1.34068	1.30339	0.192442	NA
hsa_circ_0004236	0.151032	-0.586833	2.98499	-0.196594	0.844145	NA
hsa_circ_0004238	0.658254	0.855938	1.67602	0.510697	0.609563	NA
hsa_circ_0004239	0.218808	1.88048	2.98302	0.630394	0.528437	NA
hsa_circ_0004241	1.17173	-1.04206	1.38506	-0.752359	0.451835	NA
hsa_circ_0004243	0.237847	0.849309	2.95369	0.287542	0.773698	NA
hsa_circ_0004245	1.66424	-0.76182	1.10202	-0.691293	0.489381	NA
hsa_circ_0004265	0.330015	2.34469	2.97546	0.788007	0.430692	NA
hsa_circ_0004271	0.227431	-1.08747	2.97695	-0.365296	0.714891	NA
hsa_circ_0004273	2.62091	-0.333959	0.643176	-0.519235	0.603597	NA
hsa_circ_0004279	0.806556	-0.610113	1.47545	-0.413509	0.679234	NA
hsa_circ_0004281	0.359886	1.50778	2.71174	0.55602	0.578197	NA
hsa_circ_0004282	0.230266	-1.01623	2.97739	-0.341315	0.732867	NA
hsa_circ_0004293	2.31144	-0.764968	0.806689	-0.948281	0.342986	NA
hsa_circ_0004296	0.818085	-1.70368	1.44437	-1.17954	0.238185	NA
hsa_circ_0004300	0.176639	0.636557	2.98663	0.213136	0.831221	NA
hsa_circ_0004303	0.261303	0.0182864	2.9349	0.00623067	0.995029	NA
hsa_circ_0004305	2.49957	0.0319954	0.735933	0.043476	0.965322	NA
hsa_circ_0004312	0.256107	-0.254208	2.98443	-0.0851783	0.93212	NA
hsa_circ_0004313	1.69504	0.418562	0.889198	0.470719	0.637842	NA
hsa_circ_0004314	2.38474	-0.594478	0.719622	-0.826098	0.408749	NA
hsa_circ_0004315	0.360387	0.538647	2.72007	0.198027	0.843024	NA
hsa_circ_0004327	0.357328	-0.410927	2.33	-0.176364	0.860008	NA
hsa_circ_0004338	1.09142	2.13936	1.46049	1.46482	0.142969	NA
hsa_circ_0004340	0.154592	-0.666402	2.98443	-0.223293	0.823307	NA
hsa_circ_0004342	1.34071	-2.38175	1.08777	-2.18958	0.0285549	NA
hsa_circ_0004344	0.245262	1.05542	2.98639	0.353409	0.723782	NA
hsa_circ_0004348	0.219534	1.29945	2.98511	0.43531	0.663337	NA
hsa_circ_0004351	0.275568	-0.0349528	2.91512	-0.0119902	0.990433	NA
hsa_circ_0004354	1.08008	-0.733396	1.40804	-0.520863	0.602462	NA
hsa_circ_0004359	0.40227	-0.217403	2.23285	-0.0973658	0.922436	NA
hsa_circ_0004361	0.332995	0.166777	2.56236	0.0650873	0.948105	NA
hsa_circ_0004364	0.53739	-0.457479	1.76444	-0.259277	0.795422	NA
hsa_circ_0004366	0.435342	0.66448	2.18764	0.303743	0.761324	NA
hsa_circ_0004367	0.182106	0.430461	2.98663	0.144129	0.885398	NA
hsa_circ_0004369	0.23386	-1.11612	2.97643	-0.374986	0.707671	NA
hsa_circ_0004372	2.02195	-0.429314	0.78279	-0.54844	0.58339	NA
hsa_circ_0004380	0.814975	-0.775525	1.70163	-0.455753	0.648567	NA
hsa_circ_0004386	0.183718	-0.852934	2.98124	-0.2861	0.774801	NA
hsa_circ_0004392	0.420559	-1.30316	2.02836	-0.642467	0.52057	NA
hsa_circ_0004396	0.295409	1.91755	2.98247	0.642941	0.520263	NA
hsa_circ_0004401	0.370212	-1.73752	2.25993	-0.768841	0.441988	NA
hsa_circ_0004405	0.166849	0.636557	2.98663	0.213136	0.831221	NA
hsa_circ_0004407	0.534144	-1.38168	1.73816	-0.794909	0.426667	NA
hsa_circ_0004408	0.146529	0.224363	2.98663	0.0751225	0.940117	NA
hsa_circ_0004412	1.7016	1.11897	1.05828	1.05734	0.290354	NA
hsa_circ_0004422	0.735285	1.09337	1.85104	0.59068	0.554735	NA
hsa_circ_0004425	0.522719	0.892558	2.2195	0.402144	0.687578	NA
hsa_circ_0004426	0.237987	0.643223	2.98639	0.215385	0.829467	NA
hsa_circ_0004431	0.590172	1.74514	1.95494	0.892685	0.372026	NA
hsa_circ_0004432	0.272119	2.14298	2.97895	0.719375	0.47191	NA
hsa_circ_0004435	0.848853	-0.769349	2.29601	-0.335082	0.737564	NA
hsa_circ_0004440	0.710095	1.42704	1.61835	0.881789	0.377891	NA
hsa_circ_0004442	0.426991	0.924629	2.03299	0.454812	0.649245	NA
hsa_circ_0004447	0.187314	0.224363	2.98663	0.0751225	0.940117	NA
hsa_circ_0004449	0.474134	2.78079	2.2102	1.25816	0.208333	NA
hsa_circ_0004451	0.194498	0.430461	2.98663	0.144129	0.885398	NA
hsa_circ_0004455	0.308667	-1.44655	2.9696	-0.487121	0.626172	NA
hsa_circ_0004458	2.44907	0.730654	1.44571	0.505394	0.613282	NA
hsa_circ_0004462	0.572147	-0.125169	1.97852	-0.063264	0.949556	NA
hsa_circ_0004463	0.238948	-0.978049	2.97901	-0.328314	0.742674	NA
hsa_circ_0004470	0.169316	0.224363	2.98663	0.0751225	0.940117	NA
hsa_circ_0004472	0.824022	-0.570065	1.58281	-0.36016	0.718728	NA
hsa_circ_0004476	0.19682	-0.105337	2.98544	-0.0352834	0.971854	NA
hsa_circ_0004479	0.338693	1.59802	2.7452	0.582115	0.560489	NA
hsa_circ_0004484	0.575982	1.4951	2.12782	0.702647	0.482276	NA
hsa_circ_0004487	0.265655	1.18169	2.98413	0.395992	0.692111	NA
hsa_circ_0004488	0.250809	-1.21137	2.97458	-0.407241	0.683831	NA
hsa_circ_0004491	1.99321	-0.735768	0.818215	-0.899236	0.368527	NA
hsa_circ_0004494	1.07319	0.76018	1.24291	0.611615	0.540793	NA
hsa_circ_0004496	0.201982	-0.666402	2.98443	-0.223293	0.823307	NA
hsa_circ_0004502	0.444436	-1.33419	1.98115	-0.673441	0.500667	NA
hsa_circ_0004503	0.313658	1.48339	2.79856	0.530056	0.596073	NA
hsa_circ_0004509	0.769615	0.080289	1.71695	0.0467626	0.962702	NA
hsa_circ_0004510	0.412442	1.02582	2.20659	0.464888	0.642012	NA
hsa_circ_0004511	0.393064	0.197699	2.25426	0.0877004	0.930115	NA
hsa_circ_0004513	0.382963	-0.739818	2.24467	-0.329589	0.741711	NA
hsa_circ_0004527	0.185738	0.224363	2.98663	0.0751225	0.940117	NA
hsa_circ_0004543	0.203831	1.05542	2.98639	0.353409	0.723782	NA
hsa_circ_0004547	0.2858	1.09335	2.98511	0.366269	0.714165	NA
hsa_circ_0004549	0.385717	0.87926	2.46254	0.357054	0.721052	NA
hsa_circ_0004550	0.246853	0.84932	2.98639	0.284397	0.776106	NA
hsa_circ_0004558	0.943435	0.448855	1.34728	0.333156	0.739017	NA
hsa_circ_0004564	0.140976	-0.582042	2.94692	-0.197509	0.843429	NA
hsa_circ_0004565	0.42914	0.184464	2.20095	0.083811	0.933207	NA
hsa_circ_0004566	0.412773	1.79666	2.37107	0.757739	0.448607	NA
hsa_circ_0004568	0.242546	-1.16246	2.95823	-0.392958	0.69435	NA
hsa_circ_0004575	0.953269	-2.03235	1.47985	-1.37335	0.169645	NA
hsa_circ_0004578	0.502269	-0.329359	2.20105	-0.149638	0.881051	NA
hsa_circ_0004580	0.459612	-0.0797746	2.00302	-0.0398271	0.968231	NA
hsa_circ_0004581	0.15473	1.05542	2.98639	0.353409	0.723782	NA
hsa_circ_0004587	0.765179	-1.97852	1.54964	-1.27677	0.201685	NA
hsa_circ_0004593	0.231898	-1.10829	2.97658	-0.372339	0.709641	NA
hsa_circ_0004602	0.350404	-0.983899	2.53232	-0.388537	0.697619	NA
hsa_circ_0004616	0.440242	2.68353	2.4805	1.08185	0.27932	NA
hsa_circ_0004630	0.267408	2.12623	2.97924	0.713681	0.475424	NA
hsa_circ_0004631	0.328056	2.34036	2.97554	0.786535	0.431554	NA
hsa_circ_0004639	1.01996	-3.1865	1.40395	-2.26966	0.0232279	NA
hsa_circ_0004640	1.30892	0.957703	1.28439	0.745649	0.45588	NA
hsa_circ_0004645	0.454804	-2.00302	2.29483	-0.872841	0.38275	NA
hsa_circ_0004660	0.470211	-0.472738	2.30079	-0.205467	0.837207	NA
hsa_circ_0004662	2.14773	0.876287	0.873194	1.00354	0.315599	NA
hsa_circ_0004663	0.625767	0.132695	1.96316	0.0675927	0.94611	NA
hsa_circ_0004664	0.618134	-0.598933	1.80092	-0.332571	0.739459	NA
hsa_circ_0004666	1.24961	0.574791	1.13571	0.506105	0.612783	NA
hsa_circ_0004670	1.64914	-0.93947	0.872244	-1.07707	0.281448	NA
hsa_circ_0004671	0.504436	2.21468	2.18866	1.01189	0.311591	NA
hsa_circ_0004680	0.368633	0.861664	2.70579	0.318452	0.750142	NA
hsa_circ_0004682	1.99565	0.663807	0.951671	0.697517	0.485479	NA
hsa_circ_0004684	0.349744	0.00187253	2.69672	0.000694372	0.999446	NA
hsa_circ_0004686	0.47888	-0.721969	2.27961	-0.316707	0.751466	NA
hsa_circ_0004688	0.267154	-0.541007	2.67915	-0.201932	0.83997	NA
hsa_circ_0004692	1.34499	-0.142963	1.2641	-0.113095	0.909955	NA
hsa_circ_0004696	0.212838	-0.872286	2.98089	-0.292626	0.769808	NA
hsa_circ_0004697	0.439477	-0.778026	2.33539	-0.333146	0.739024	NA
hsa_circ_0004705	0.315931	1.29945	2.98511	0.43531	0.663337	NA
hsa_circ_0004709	0.805576	-1.83365	1.63609	-1.12075	0.262394	NA
hsa_circ_0004711	1.3672	-1.16631	1.04494	-1.11615	0.264359	NA
hsa_circ_0004712	0.177007	-0.774056	2.98275	-0.259511	0.795241	NA
hsa_circ_0004717	1.28798	0.555653	1.28136	0.433643	0.664548	NA
hsa_circ_0004719	1.46191	-0.479469	0.874679	-0.548166	0.583578	NA
hsa_circ_0004721	0.309964	0.84932	2.98639	0.284397	0.776106	NA
hsa_circ_0004725	0.319814	0.88281	2.56806	0.343766	0.731022	NA
hsa_circ_0004726	1.46678	0.927249	1.09881	0.843869	0.398743	NA
hsa_circ_0004736	0.990663	-1.56102	1.48817	-1.04895	0.294201	NA
hsa_circ_0004752	0.256018	2.06662	2.98029	0.693427	0.488041	NA
hsa_circ_0004762	0.677481	-2.02936	1.60989	-1.26056	0.207467	NA
hsa_circ_0004767	1.21572	-0.137033	1.0719	-0.127841	0.898275	NA
hsa_circ_0004768	0.167649	0.636557	2.98663	0.213136	0.831221	NA
hsa_circ_0004770	0.231965	-0.311263	2.7323	-0.11392	0.909301	NA
hsa_circ_0004774	0.310559	-0.424988	2.84437	-0.149414	0.881227	NA
hsa_circ_0004777	2.50997	-1.36998	0.721259	-1.89943	0.0575077	NA
hsa_circ_0004779	0.295083	0.658234	2.98458	0.220545	0.825446	NA
hsa_circ_0004786	0.170108	-0.78463	2.98255	-0.263074	0.792494	NA
hsa_circ_0004788	0.744585	-2.72051	1.54507	-1.76077	0.0782771	NA
hsa_circ_0004790	0.394035	0.841211	2.26288	0.371744	0.710083	NA
hsa_circ_0004791	1.98383	0.627857	0.905752	0.693189	0.488191	NA
hsa_circ_0004792	0.375981	0.448237	2.29852	0.195011	0.845385	NA
hsa_circ_0004807	0.479023	2.11486	2.9724	0.711499	0.476775	NA
hsa_circ_0004808	0.645383	1.25915	1.79232	0.702525	0.482352	NA
hsa_circ_0004813	0.476151	-0.14557	2.28244	-0.0637782	0.949147	NA
hsa_circ_0004815	1.25256	-1.56004	1.35824	-1.14858	0.250729	NA
hsa_circ_0004820	0.299073	-0.440561	2.63119	-0.167438	0.867026	NA
hsa_circ_0004821	1.23007	-0.583124	1.21005	-0.4819	0.629877	NA
hsa_circ_0004831	0.487199	-0.137541	2.97893	-0.0461713	0.963174	NA
hsa_circ_0004834	2.54297	-0.0465779	0.723198	-0.0644055	0.948647	NA
hsa_circ_0004839	0.301822	-0.445998	2.63051	-0.169548	0.865366	NA
hsa_circ_0004840	1.43532	-1.80429	0.974251	-1.85197	0.0640296	NA
hsa_circ_0004841	0.487015	0.540109	2.98381	0.181013	0.856357	NA
hsa_circ_0004842	0.247427	0.430461	2.98663	0.144129	0.885398	NA
hsa_circ_0004849	0.818838	-0.133599	1.58618	-0.0842269	0.932876	NA
hsa_circ_0004851	2.16013	-0.0500699	1.14268	-0.0438181	0.965049	NA
hsa_circ_0004853	0.487675	-0.592211	1.81398	-0.32647	0.744069	NA
hsa_circ_0004855	0.166065	0.224363	2.98663	0.0751225	0.940117	NA
hsa_circ_0004860	0.277361	-0.118123	2.88049	-0.0410079	0.96729	NA
hsa_circ_0004861	1.62189	0.954449	0.909816	1.04906	0.294152	NA
hsa_circ_0004863	0.824001	-0.955083	1.48237	-0.644294	0.519385	NA
hsa_circ_0004871	0.323664	2.07078	2.98022	0.694843	0.487153	NA
hsa_circ_0004872	0.88559	-1.41783	1.26459	-1.12118	0.262213	NA
hsa_circ_0004873	0.462723	1.64633	2.12245	0.775673	0.437942	NA
hsa_circ_0004874	2.4428	0.448166	0.856547	0.523224	0.600818	NA
hsa_circ_0004877	0.68095	-0.483762	1.89459	-0.255339	0.798461	NA
hsa_circ_0004889	0.20061	-0.907308	2.98025	-0.30444	0.760792	NA
hsa_circ_0004891	1.29974	-0.729769	1.06412	-0.685793	0.492843	NA
hsa_circ_0004894	0.315885	-1.5042	2.18031	-0.689904	0.490255	NA
hsa_circ_0004896	0.16032	0.224363	2.98663	0.0751225	0.940117	NA
hsa_circ_0004901	0.383359	2.50617	2.86686	0.874185	0.382018	NA
hsa_circ_0004905	0.16623	0.0681999	2.98635	0.0228372	0.98178	NA
hsa_circ_0004906	0.679405	2.10827	1.85987	1.13356	0.256981	NA
hsa_circ_0004907	0.375954	-1.07136	2.46869	-0.43398	0.664303	NA
hsa_circ_0004910	0.421054	-1.18126	2.18421	-0.540818	0.588633	NA
hsa_circ_0004912	0.991359	-2.65768	1.26117	-2.10731	0.0350908	NA
hsa_circ_0004913	0.355236	0.661661	2.32909	0.284085	0.776345	NA
hsa_circ_0004916	0.700541	3.30126	2.41805	1.36526	0.172173	NA
hsa_circ_0004919	1.23614	-1.69177	1.25027	-1.35312	0.176016	NA
hsa_circ_0004920	1.436	1.34347	1.24794	1.07655	0.281682	NA
hsa_circ_0004922	0.188689	1.05542	2.98639	0.353409	0.723782	NA
hsa_circ_0004924	0.178428	-0.666402	2.98443	-0.223293	0.823307	NA
hsa_circ_0004927	1.18131	-0.473196	1.14559	-0.413058	0.679564	NA
hsa_circ_0004936	0.326021	-0.0299137	2.81807	-0.0106149	0.991531	NA
hsa_circ_0004938	0.560536	-0.473096	2.17266	-0.21775	0.827624	NA
hsa_circ_0004942	2.52539	-0.84912	0.831186	-1.02158	0.306981	NA
hsa_circ_0004946	0.228563	1.97475	2.98166	0.662298	0.50778	NA
hsa_circ_0004950	1.20677	-2.11923	1.19243	-1.77724	0.0755286	NA
hsa_circ_0004956	0.874115	0.570229	1.46892	0.388196	0.697871	NA
hsa_circ_0004958	0.754327	-1.71035	1.39304	-1.22779	0.219527	NA
hsa_circ_0004960	0.27173	0.468385	2.91353	0.160762	0.872281	NA
hsa_circ_0004961	0.459931	0.752514	2.14773	0.350377	0.726056	NA
hsa_circ_0004973	1.05294	0.101611	1.16913	0.0869118	0.930742	NA
hsa_circ_0004975	0.508263	0.264499	2.06956	0.127805	0.898304	NA
hsa_circ_0004977	0.418029	1.94083	2.79299	0.694892	0.487123	NA
hsa_circ_0004996	1.9763	-0.0194864	0.834587	-0.0233485	0.981372	NA
hsa_circ_0004997	0.393446	1.34181	2.61083	0.513941	0.607293	NA
hsa_circ_0004999	0.308038	-0.370606	2.6126	-0.141853	0.887196	NA
hsa_circ_0005001	0.229712	-1.01268	2.97835	-0.340014	0.733846	NA
hsa_circ_0005004	0.503455	0.567392	1.93583	0.2931	0.769446	NA
hsa_circ_0005009	0.285088	-0.356248	2.66302	-0.133776	0.89358	NA
hsa_circ_0005013	0.688285	-0.783179	1.91029	-0.40998	0.681821	NA
hsa_circ_0005015	0.443213	-0.057071	2.15121	-0.0265297	0.978835	NA
hsa_circ_0005023	0.291793	2.22286	2.97762	0.746523	0.455351	NA
hsa_circ_0005028	0.217486	0.00157116	2.98604	0.000526169	0.99958	NA
hsa_circ_0005029	0.248959	-1.19416	2.95033	-0.404754	0.685658	NA
hsa_circ_0005030	0.44328	1.89435	2.31198	0.819363	0.412579	NA
hsa_circ_0005035	0.702547	2.28637	1.70707	1.33935	0.180456	NA
hsa_circ_0005038	0.289002	0.037079	2.84314	0.0130415	0.989595	NA
hsa_circ_0005039	0.196881	-0.92979	2.97985	-0.312026	0.755021	NA
hsa_circ_0005044	1.6841	-0.913869	1.41329	-0.646624	0.517875	NA
hsa_circ_0005047	0.446742	-0.959762	2.15288	-0.445803	0.655739	NA
hsa_circ_0005050	0.630746	1.78568	2.96523	0.602207	0.547036	NA
hsa_circ_0005051	0.551658	-0.103058	1.89041	-0.0545161	0.956524	NA
hsa_circ_0005054	0.317653	1.71066	2.80814	0.60918	0.542405	NA
hsa_circ_0005057	0.298688	2.2273	2.97755	0.748032	0.454441	NA
hsa_circ_0005060	0.178521	-0.582022	2.98502	-0.194981	0.845408	NA
hsa_circ_0005062	0.460718	-1.22456	2.28694	-0.535457	0.592334	NA
hsa_circ_0005077	1.51023	-0.769574	0.994356	-0.773942	0.438965	NA
hsa_circ_0005078	2.05223	-2.08913	0.818703	-2.55175	0.0107182	NA
hsa_circ_0005079	0.154295	-0.530075	2.98536	-0.177558	0.85907	NA
hsa_circ_0005081	0.834641	1.06017	1.57844	0.671656	0.501803	NA
hsa_circ_0005082	0.885699	3.15354	1.4357	2.19652	0.0280545	NA
hsa_circ_0005089	0.588473	-0.083919	1.99625	-0.0420382	0.966468	NA
hsa_circ_0005096	0.45741	-0.635754	2.15266	-0.295334	0.767738	NA
hsa_circ_0005102	1.27681	-0.568092	1.01115	-0.561826	0.574235	NA
hsa_circ_0005104	0.133905	-0.534981	2.98533	-0.179203	0.857778	NA
hsa_circ_0005116	0.672965	-0.502468	1.92998	-0.260349	0.794595	NA
hsa_circ_0005122	0.149344	-0.654548	2.98454	-0.219312	0.826407	NA
hsa_circ_0005129	0.359937	-1.71091	2.47177	-0.692182	0.488823	NA
hsa_circ_0005142	1.91633	1.63156	1.33231	1.22461	0.220721	NA
hsa_circ_0005144	0.15473	1.05542	2.98639	0.353409	0.723782	NA
hsa_circ_0005147	1.62567	1.83402	1.55935	1.17615	0.239537	NA
hsa_circ_0005152	1.35287	0.875872	1.17048	0.748301	0.454278	NA
hsa_circ_0005157	0.231072	1.96175	2.98184	0.6579	0.510602	NA
hsa_circ_0005163	0.219463	0.00157118	2.98601	0.00052618	0.99958	NA
hsa_circ_0005164	0.161569	0.224363	2.98663	0.0751225	0.940117	NA
hsa_circ_0005171	0.205211	1.2175	2.98569	0.407779	0.683436	NA
hsa_circ_0005175	0.597326	-0.321208	1.84296	-0.174289	0.861638	NA
hsa_circ_0005176	0.283693	-1.35706	2.88271	-0.47076	0.637812	NA
hsa_circ_0005178	0.252471	2.05207	2.98054	0.688491	0.491144	NA
hsa_circ_0005199	1.05929	-1.13577	1.24533	-0.912023	0.361757	NA
hsa_circ_0005202	0.188547	0.224363	2.98663	0.0751225	0.940117	NA
hsa_circ_0005204	2.5092	-0.812914	0.780072	-1.0421	0.297364	NA
hsa_circ_0005207	0.145368	-0.63733	2.98468	-0.213534	0.83091	NA
hsa_circ_0005210	0.210823	1.05542	2.98353	0.353748	0.723528	NA
hsa_circ_0005214	0.345138	1.4023	2.74026	0.51174	0.608833	NA
hsa_circ_0005223	0.320213	-0.161412	2.84351	-0.056765	0.954732	NA
hsa_circ_0005224	0.23257	-1.03084	2.97411	-0.346605	0.728888	NA
hsa_circ_0005227	2.02852	-0.700076	0.90941	-0.769813	0.441411	NA
hsa_circ_0005228	1.14228	0.133639	1.30509	0.102399	0.91844	NA
hsa_circ_0005230	2.37913	-0.578124	0.859253	-0.672822	0.50106	NA
hsa_circ_0005231	0.606209	0.983028	1.59314	0.617038	0.53721	NA
hsa_circ_0005235	0.511558	0.19366	1.80077	0.107543	0.914359	NA
hsa_circ_0005236	0.515817	-0.543008	1.93197	-0.281065	0.778661	NA
hsa_circ_0005239	0.201368	-0.942777	2.97962	-0.316409	0.751692	NA
hsa_circ_0005242	0.458614	-0.00930054	2.32995	-0.00399173	0.996815	NA
hsa_circ_0005249	1.00588	1.19342	1.1741	1.01645	0.309416	NA
hsa_circ_0005251	1.21106	-1.21669	1.3581	-0.895877	0.370318	NA
hsa_circ_0005252	0.590841	1.65129	1.95256	0.845704	0.397718	NA
hsa_circ_0005257	0.543579	-0.75692	2.02936	-0.372985	0.709159	NA
hsa_circ_0005260	0.422305	-0.301161	2.19007	-0.137512	0.890626	NA
hsa_circ_0005263	0.846505	0.407352	1.39645	0.291706	0.770511	NA
hsa_circ_0005265	0.804007	-1.76603	2.15721	-0.818663	0.412979	NA
hsa_circ_0005267	0.552951	-0.0937396	2.16918	-0.0432143	0.965531	NA
hsa_circ_0005268	0.281399	2.05207	2.98054	0.688491	0.491144	NA
hsa_circ_0005273	0.417269	0.420736	2.55646	0.164577	0.869277	NA
hsa_circ_0005286	0.549032	-0.83273	1.86645	-0.446158	0.655483	NA
hsa_circ_0005287	0.233498	0.224363	2.98663	0.0751225	0.940117	NA
hsa_circ_0005292	0.209074	0.84932	2.98639	0.284397	0.776106	NA
hsa_circ_0005311	0.246687	1.29932	2.93751	0.44232	0.658258	NA
hsa_circ_0005314	0.179538	0.636557	2.98663	0.213136	0.831221	NA
hsa_circ_0005315	1.43991	-1.12027	1.09783	-1.02045	0.307517	NA
hsa_circ_0005324	0.338282	0.251507	2.79102	0.090113	0.928197	NA
hsa_circ_0005325	1.15819	0.341763	1.38165	0.247359	0.804631	NA
hsa_circ_0005334	0	0	0	0	1	NA
hsa_circ_0005336	0.213151	1.26347	2.98538	0.423219	0.672135	NA
hsa_circ_0005338	0.671327	-0.0742331	1.91996	-0.0386639	0.969158	NA
hsa_circ_0005347	0.728936	-0.927231	1.62478	-0.570683	0.568215	NA
hsa_circ_0005348	0.69359	1.0826	1.75791	0.615846	0.537996	NA
hsa_circ_0005356	0.335598	0.420751	2.53991	0.165656	0.868428	NA
hsa_circ_0005362	0.808022	0.702961	1.4821	0.474302	0.635284	NA
hsa_circ_0005371	0.555479	-0.00411824	2.02249	-0.00203622	0.998375	NA
hsa_circ_0005372	0.392595	-0.821742	2.44311	-0.33635	0.736607	NA
hsa_circ_0005373	0.450536	-0.71639	2.30343	-0.31101	0.755793	NA
hsa_circ_0005374	1.46705	-0.974866	1.05266	-0.926094	0.354397	NA
hsa_circ_0005376	0.284929	-0.253788	2.89241	-0.0877428	0.930081	NA
hsa_circ_0005377	0.575982	1.4951	2.12782	0.702647	0.482276	NA
hsa_circ_0005394	0.114039	-0.465835	2.98579	-0.156017	0.876019	NA
hsa_circ_0005395	2.11284	-0.813628	0.83384	-0.975761	0.329183	NA
hsa_circ_0005400	0.246459	0.643223	2.98639	0.215385	0.829467	NA
hsa_circ_0005405	0.874035	-0.0983435	1.22167	-0.0804994	0.93584	NA
hsa_circ_0005410	0.55443	-0.647236	2.01103	-0.321843	0.747572	NA
hsa_circ_0005412	0.374092	-1.08843	2.27322	-0.478804	0.632078	NA
hsa_circ_0005420	1.39444	-0.530258	0.940512	-0.563797	0.572892	NA
hsa_circ_0005429	0.118991	-0.494657	2.9856	-0.165681	0.868408	NA
hsa_circ_0005432	0.257173	-0.485345	2.94969	-0.164541	0.869305	NA
hsa_circ_0005438	0.387682	-1.80407	2.6403	-0.683282	0.494428	NA
hsa_circ_0005443	0.391767	-0.437692	2.42257	-0.180673	0.856624	NA
hsa_circ_0005465	1.07068	0.0698986	1.31873	0.0530045	0.957728	NA
hsa_circ_0005476	1.11839	-0.484248	1.30675	-0.370574	0.710955	NA
hsa_circ_0005480	1.14187	-1.2799	1.21884	-1.05009	0.293675	NA
hsa_circ_0005486	0.693886	0.0951235	1.89952	0.0500777	0.960061	NA
hsa_circ_0005494	0.443247	2.68489	2.70846	0.991296	0.321541	NA
hsa_circ_0005499	0.906487	0.325224	1.6518	0.196891	0.843913	NA
hsa_circ_0005503	0.189398	0.207668	2.98604	0.0695465	0.944555	NA
hsa_circ_0005515	0.23372	0.229479	2.97601	0.0771096	0.938536	NA
hsa_circ_0005516	0.386181	0.10596	2.46015	0.0430705	0.965645	NA
hsa_circ_0005519	2.66431	0.408931	0.740062	0.552563	0.580562	NA
hsa_circ_0005520	0.253557	0.84932	2.98639	0.284397	0.776106	NA
hsa_circ_0005521	0.457442	-2.04054	2.27451	-0.897133	0.369648	NA
hsa_circ_0005522	0.579281	-0.842929	1.84768	-0.456209	0.64824	NA
hsa_circ_0005523	0.341057	-0.41924	2.77012	-0.151344	0.879705	NA
hsa_circ_0005525	0.666943	-2.56698	1.84633	-1.39032	0.164433	NA
hsa_circ_0005535	0.734711	-0.96682	1.51932	-0.636351	0.524547	NA
hsa_circ_0005542	0.635846	0.80006	1.93231	0.414043	0.678843	NA
hsa_circ_0005558	0.686544	-2.00832	1.72343	-1.16531	0.243894	NA
hsa_circ_0005566	0.36733	0.410152	2.71594	0.151016	0.879963	NA
hsa_circ_0005571	1.50531	0.476841	1.03351	0.461379	0.644527	NA
hsa_circ_0005573	0.158655	-0.719174	2.98372	-0.241033	0.80953	NA
hsa_circ_0005574	0.195876	-0.736408	2.98342	-0.246834	0.805037	NA
hsa_circ_0005579	1.03871	-0.693387	1.40548	-0.493346	0.621768	NA
hsa_circ_0005583	0.592123	0.309338	1.71875	0.179979	0.857169	NA
hsa_circ_0005584	0.641491	-0.580909	1.78996	-0.324538	0.745531	NA
hsa_circ_0005588	1.45161	0.107035	1.19546	0.0895346	0.928657	NA
hsa_circ_0005589	2.50886	-0.543855	0.684644	-0.794362	0.426985	NA
hsa_circ_0005594	1.18745	2.10543	1.19086	1.76798	0.0770634	NA
hsa_circ_0005604	1.65079	0.00938947	1.02895	0.00912531	0.992719	NA
hsa_circ_0005605	0.498489	1.55021	2.07281	0.747881	0.454532	NA
hsa_circ_0005612	0.235518	-1.0624	2.96601	-0.358192	0.720199	NA
hsa_circ_0005616	0.35384	-0.243887	2.70037	-0.090316	0.928036	NA
hsa_circ_0005617	0.474617	1.45027	2.10662	0.688435	0.491179	NA
hsa_circ_0005627	0.326489	-1.5484	2.55491	-0.606049	0.544482	NA
hsa_circ_0005630	2.09609	0.500777	0.87381	0.573096	0.56658	NA
hsa_circ_0005632	0.788805	-0.646645	1.59618	-0.405121	0.685389	NA
hsa_circ_0005633	2.23267	0.403341	0.810596	0.497586	0.618776	NA
hsa_circ_0005642	0.487015	0.540109	2.98381	0.181013	0.856357	NA
hsa_circ_0005644	2.25726	-0.352377	1.55145	-0.227128	0.820325	NA
hsa_circ_0005646	0.956374	-2.06982	1.32096	-1.56691	0.117135	NA
hsa_circ_0005652	0.412813	0.220021	2.39566	0.0918417	0.926824	NA
hsa_circ_0005653	0.860665	-0.617076	1.47631	-0.417986	0.675958	NA
hsa_circ_0005660	1.66801	-2.05013	0.993201	-2.06417	0.039002	NA
hsa_circ_0005667	1.45657	-0.137035	1.10898	-0.123569	0.901657	NA
hsa_circ_0005670	0.341487	-1.6266	2.96573	-0.548464	0.583373	NA
hsa_circ_0005678	0.317201	0.420721	2.57418	0.163439	0.870173	NA
hsa_circ_0005679	0.29094	0.97583	2.88607	0.338117	0.735275	NA
hsa_circ_0005683	0.233458	1.99302	2.9814	0.668483	0.503825	NA
hsa_circ_0005689	0.879041	-0.303718	1.27805	-0.237642	0.812159	NA
hsa_circ_0005693	0.302436	2.08695	2.80898	0.742957	0.457508	NA
hsa_circ_0005699	0.718871	0.126873	1.7421	0.0728276	0.941943	NA
hsa_circ_0005701	0.283167	1.2991	2.86437	0.453538	0.650161	NA
hsa_circ_0005704	1.53014	2.28975	1.12334	2.03833	0.0415168	NA
hsa_circ_0005718	0.716036	-0.856157	1.74397	-0.490924	0.62348	NA
hsa_circ_0005725	0.475935	0.0667743	2.12616	0.0314061	0.974946	NA
hsa_circ_0005728	0.36759	0.97306	2.71761	0.358058	0.7203	NA
hsa_circ_0005745	0.249191	2.05065	2.98056	0.688007	0.491449	NA
hsa_circ_0005759	0.655629	0.421181	1.67027	0.252163	0.800915	NA
hsa_circ_0005768	0.238105	0.0362682	2.98062	0.012168	0.990292	NA
hsa_circ_0005775	0.198754	-0.0953734	2.98551	-0.0319454	0.974516	NA
hsa_circ_0005777	2.47246	-0.702275	0.643194	-1.09186	0.274897	NA
hsa_circ_0005788	0.938203	-0.768025	1.33883	-0.573655	0.566201	NA
hsa_circ_0005791	2.26049	0.967747	0.899932	1.07536	0.282215	NA
hsa_circ_0005797	1.56336	0.659298	1.10285	0.597815	0.549964	NA
hsa_circ_0005801	0.466719	0.877171	2.13629	0.410605	0.681362	NA
hsa_circ_0005807	0.240967	-1.10032	2.95873	-0.37189	0.709975	NA
hsa_circ_0005813	0.605596	-0.60199	1.60288	-0.375567	0.707239	NA
hsa_circ_0005819	0.234415	0.0882182	2.98536	0.0295503	0.976426	NA
hsa_circ_0005821	0.190002	-0.886299	2.98063	-0.297353	0.766197	NA
hsa_circ_0005823	1.94219	-0.633719	0.992915	-0.63824	0.523317	NA
hsa_circ_0005824	0.32743	-0.850147	2.57271	-0.330449	0.741061	NA
hsa_circ_0005828	0.182889	-0.616332	2.98481	-0.20649	0.836408	NA
hsa_circ_0005835	1.35749	-2.26972	1.10249	-2.05872	0.0395207	NA
hsa_circ_0005836	0.188689	1.05542	2.98639	0.353409	0.723782	NA
hsa_circ_0005838	0.815817	-0.667924	1.68657	-0.396024	0.692087	NA
hsa_circ_0005841	0.181749	0.0371904	2.9862	0.0124541	0.990063	NA
hsa_circ_0005842	0.158248	1.01957	2.98647	0.341397	0.732805	NA
hsa_circ_0005843	0.324801	-0.0391616	2.81989	-0.0138876	0.98892	NA
hsa_circ_0005853	0.415661	0.663549	2.57867	0.257322	0.79693	NA
hsa_circ_0005868	0.236582	1.29937	2.95516	0.439695	0.660158	NA
hsa_circ_0005870	0.600427	-1.86472	1.54216	-1.20916	0.226602	NA
hsa_circ_0005874	0.45907	-0.815686	2.46521	-0.330879	0.740736	NA
hsa_circ_0005875	0.339201	-0.145048	2.53333	-0.0572558	0.954341	NA
hsa_circ_0005881	0.293458	1.02728	2.88004	0.35669	0.721324	NA
hsa_circ_0005882	1.65938	3.6156	2.94701	1.22687	0.219871	NA
hsa_circ_0005888	0.233067	-1.07747	2.97713	-0.361914	0.717416	NA
hsa_circ_0005889	0.388643	-1.80547	2.22488	-0.811493	0.417083	NA
hsa_circ_0005898	2.20712	0.99189	0.910407	1.0895	0.275932	NA
hsa_circ_0005899	0.707373	-0.323407	1.53134	-0.211192	0.832737	NA
hsa_circ_0005900	0.866639	0.289981	1.66681	0.173973	0.861886	NA
hsa_circ_0005909	0.217467	1.05542	2.98639	0.353409	0.723782	NA
hsa_circ_0005910	0.186965	-0.878116	2.98078	-0.294593	0.768305	NA
hsa_circ_0005912	1.19132	-1.00931	1.21873	-0.828168	0.407575	NA
hsa_circ_0005917	0.214624	-0.892826	2.98051	-0.299555	0.764517	NA
hsa_circ_0005927	0.686437	-0.863971	1.74325	-0.49561	0.62017	NA
hsa_circ_0005934	0.294132	-0.301869	2.63743	-0.114456	0.908877	NA
hsa_circ_0005935	0.636992	-0.885513	1.95114	-0.453844	0.649941	NA
hsa_circ_0005942	0.285266	0.0574933	2.90505	0.0197908	0.98421	NA
hsa_circ_0005949	0.196674	1.21047	2.98574	0.405419	0.68517	NA
hsa_circ_0005951	0.187314	0.224363	2.98663	0.0751225	0.940117	NA
hsa_circ_0005954	2.29402	1.81742	1.31621	1.3808	0.167339	NA
hsa_circ_0005963	0.231824	0.0361275	2.73937	0.0131883	0.989478	NA
hsa_circ_0005965	0.244773	-0.122867	2.94785	-0.04168	0.966754	NA
hsa_circ_0005966	0.343644	1.25034	2.77234	0.451006	0.651985	NA
hsa_circ_0005968	0.646203	-0.935553	1.38469	-0.67564	0.499269	NA
hsa_circ_0005970	0.70314	1.21812	1.87255	0.650516	0.515359	NA
hsa_circ_0005973	0.374092	-1.08843	2.27322	-0.478804	0.632078	NA
hsa_circ_0005974	0.769164	0.545222	2.2453	0.242829	0.808138	NA
hsa_circ_0005986	1.96133	1.31731	0.86863	1.51654	0.129384	NA
hsa_circ_0005987	0.681036	-1.74234	1.75121	-0.994938	0.319766	NA
hsa_circ_0005991	2.40478	-0.284696	0.583752	-0.4877	0.625763	NA
hsa_circ_0005994	0.192153	0.0233833	2.98614	0.0078306	0.993752	NA
hsa_circ_0005996	0.185496	1.05542	2.98639	0.353409	0.723782	NA
hsa_circ_0006005	0.260452	-1.20768	2.93062	-0.412092	0.680272	NA
hsa_circ_0006006	1.33128	3.07025	1.142	2.68848	0.00717788	NA
hsa_circ_0006007	1.18049	-0.0165137	1.22223	-0.013511	0.98922	NA
hsa_circ_0006008	0.23888	1.8462	2.98353	0.618795	0.536051	NA
hsa_circ_0006010	0.245312	-0.474157	2.71925	-0.174371	0.861574	NA
[truncated: 3,243 more rows]
