# Supplementary material for: Circular RNA‐mediated ceRNA network was identified in human lung adenocarcinoma by high‐throughput sequencing
Source: Thorac Cancer. 2023 May 3;14(16):1430–9. doi: 10.1111/1759-7714.14884 (PMC10234779; doi:10.1111/1759-7714.14884)
Supplement: Supplementary file 2 — Table S2. Comparing to adjacent noncancerous tissues, LUAD tissues show upregulation of 4 of these circRNAs and downregulation of the other 14. [file TCA-14-1430-s004.xls]

## Sheet: Sheet1
miRNA	miRNA.Genome.pos	circRNA	circRNA.Genome.pos	transcript	gene	score	energy
hsa-let-7b-5p	chr22|46113691|46113712|+	hsa_circ_0000264	chr10:125798030-125806240-	NM_015892	CHST15	160	-29.98
hsa-let-7c-5p	chr21|16539838|16539859|+	hsa_circ_0000264	chr10:125798030-125806240-	NM_015892	CHST15	152	-25.26
hsa-let-7e-5p	chr19|51692793|51692814|+	hsa_circ_0000264	chr10:125798030-125806240-	NM_015892	CHST15	157	-25.49
hsa-miR-1266-5p	chr15|52277166|52277188|-	hsa_circ_0000264	chr10:125798030-125806240-	NM_015892	CHST15	157	-32.88
hsa-miR-25-5p	chr7|100093610|100093630|-	hsa_circ_0000264	chr10:125798030-125806240-	NM_015892	CHST15	159	-25.08
hsa-miR-296-5p	chr20|58817661|58817681|-	hsa_circ_0000264	chr10:125798030-125806240-	NM_015892	CHST15	157	-25.08
hsa-miR-302d-3p	chr4|112648006|112648028|-	hsa_circ_0000264	chr10:125798030-125806240-	NM_015892	CHST15	167	-25.09
hsa-miR-3151-5p	chr8|103154623|103154643|+	hsa_circ_0000264	chr10:125798030-125806240-	NM_015892	CHST15	147	-27.24
hsa-miR-33b-3p	chr17|17813857|17813878|-	hsa_circ_0000264	chr10:125798030-125806240-	NM_015892	CHST15	165	-29.82
hsa-miR-3620-5p	chr1|228097285|228097306|+	hsa_circ_0000264	chr10:125798030-125806240-	NM_015892	CHST15	153	-31.95
hsa-miR-4302	chr12|25874052|25874069|-	hsa_circ_0000264	chr10:125798030-125806240-	NM_015892	CHST15	160	-27.31
hsa-miR-432-5p	chr14|100884496|100884518|+	hsa_circ_0000264	chr10:125798030-125806240-	NM_015892	CHST15	171	-27.53
hsa-miR-4448	chr3|183886860|183886879|+	hsa_circ_0000264	chr10:125798030-125806240-	NM_015892	CHST15	158	-27.21
hsa-miR-4692	chr11|72783566|72783587|+	hsa_circ_0000264	chr10:125798030-125806240-	NM_015892	CHST15	160	-25.19
hsa-miR-4725-3p	chr17|31575326|31575347|+	hsa_circ_0000264	chr10:125798030-125806240-	NM_015892	CHST15	151	-25.01
hsa-miR-4731-5p	chr17|15251666|15251687|-	hsa_circ_0000264	chr10:125798030-125806240-	NM_015892	CHST15	151	-25.05
hsa-miR-4755-5p	chr20|34049128|34049149|+	hsa_circ_0000264	chr10:125798030-125806240-	NM_015892	CHST15	166	-26.91
hsa-miR-541-3p	chr14|101064548|101064569|+	hsa_circ_0000264	chr10:125798030-125806240-	NM_015892	CHST15	311	-55.82
hsa-miR-557	chr1|168375584|168375606|+	hsa_circ_0000264	chr10:125798030-125806240-	NM_015892	CHST15	164	-25.95
hsa-miR-6081	chr9|95065406|95065429|+	hsa_circ_0000264	chr10:125798030-125806240-	NM_015892	CHST15	155	-28.85
hsa-miR-615-3p	chr12|54034010|54034031|+	hsa_circ_0000264	chr10:125798030-125806240-	NM_015892	CHST15	163	-34.53
hsa-miR-654-5p	chr14|101040234|101040255|+	hsa_circ_0000264	chr10:125798030-125806240-	NM_015892	CHST15	318	-58.42
hsa-miR-663b	chr2|132256970|132256991|-	hsa_circ_0000264	chr10:125798030-125806240-	NM_015892	CHST15	150	-27.37
hsa-miR-671-5p	chr7|151238449|151238471|+	hsa_circ_0000264	chr10:125798030-125806240-	NM_015892	CHST15	152	-25.65
hsa-miR-6724-5p	chr21|8432540|8432562|+	hsa_circ_0000264	chr10:125798030-125806240-	NM_015892	CHST15	165	-32.48
hsa-miR-6726-5p	chr1|1296145|1296165|-	hsa_circ_0000264	chr10:125798030-125806240-	NM_015892	CHST15	152	-25.43
hsa-miR-6780b-5p	chr6|43434547|43434569|+	hsa_circ_0000264	chr10:125798030-125806240-	NM_015892	CHST15	164	-27.39
hsa-miR-6791-5p	chr19|6736752|6736773|-	hsa_circ_0000264	chr10:125798030-125806240-	NM_015892	CHST15	152	-26.74
hsa-miR-6815-5p	chr21|45478271|45478293|+	hsa_circ_0000264	chr10:125798030-125806240-	NM_015892	CHST15	166	-33.65
hsa-miR-6836-5p	chr7|2257551|2257572|-	hsa_circ_0000264	chr10:125798030-125806240-	NM_015892	CHST15	147	-25.48
hsa-miR-6855-5p	chr9|129869610|129869634|+	hsa_circ_0000264	chr10:125798030-125806240-	NM_015892	CHST15	152	-27
hsa-miR-6865-5p	chr17|4970123|4970145|-	hsa_circ_0000264	chr10:125798030-125806240-	NM_015892	CHST15	165	-26.93
hsa-miR-6872-3p	chr3|50273275|50273295|+	hsa_circ_0000264	chr10:125798030-125806240-	NM_015892	CHST15	155	-25.33
hsa-miR-6886-5p	chr19|11113479|11113499|+	hsa_circ_0000264	chr10:125798030-125806240-	NM_015892	CHST15	152	-25.13
hsa-miR-885-3p	chr3|10394499|10394520|-	hsa_circ_0000264	chr10:125798030-125806240-	NM_015892	CHST15	156	-29.98
hsa-miR-939-3p	chr8|144394161|144394181|-	hsa_circ_0000264	chr10:125798030-125806240-	NM_015892	CHST15	154	-26.73
hsa-miR-1193	chr14|101030061|101030083|+	hsa_circ_0000907	chr19:17212469-17213367+	NM_004145	MYO9B	152	-26.42
hsa-miR-1226-5p	chr3|47849555|47849580|+	hsa_circ_0000907	chr19:17212469-17213367+	NM_004145	MYO9B	168	-36.23
hsa-miR-1295a	chr1|171101738|171101758|-	hsa_circ_0000907	chr19:17212469-17213367+	NM_004145	MYO9B	154	-26.54
hsa-miR-15b-5p	chr3|160404607|160404628|+	hsa_circ_0000907	chr19:17212469-17213367+	NM_004145	MYO9B	147	-25.23
hsa-miR-1908-3p	chr11|61815172|61815192|-	hsa_circ_0000907	chr19:17212469-17213367+	NM_004145	MYO9B	161	-33.53
hsa-miR-1914-5p	chr20|63941511|63941532|-	hsa_circ_0000907	chr19:17212469-17213367+	NM_004145	MYO9B	157	-25.65
hsa-miR-197-5p	chr1|109598901|109598923|+	hsa_circ_0000907	chr19:17212469-17213367+	NM_004145	MYO9B	158	-26.35
hsa-miR-3064-5p	chr17|64500817|64500837|-	hsa_circ_0000907	chr19:17212469-17213367+	NM_004145	MYO9B	153	-28.08
hsa-miR-3138	chr4|10078622|10078645|-	hsa_circ_0000907	chr19:17212469-17213367+	NM_004145	MYO9B	167	-25.9
hsa-miR-3141	chr5|154596045|154596063|-	hsa_circ_0000907	chr19:17212469-17213367+	NM_004145	MYO9B	151	-29.49
hsa-miR-3186-3p	chr17|81451116|81451136|-	hsa_circ_0000907	chr19:17212469-17213367+	NM_004145	MYO9B	157	-26.7
hsa-miR-370-3p	chr14|100911186|100911207|+	hsa_circ_0000907	chr19:17212469-17213367+	NM_004145	MYO9B	156	-27.25
hsa-miR-377-5p	chr14|101062056|101062077|+	hsa_circ_0000907	chr19:17212469-17213367+	NM_004145	MYO9B	178	-32.85
hsa-miR-4640-5p	chr6|30890891|30890913|+	hsa_circ_0000907	chr19:17212469-17213367+	NM_004145	MYO9B	155	-27.77
hsa-miR-4701-5p	chr12|48772014|48772035|-	hsa_circ_0000907	chr19:17212469-17213367+	NM_004145	MYO9B	155	-25.84
hsa-miR-4722-5p	chr16|88716315|88716337|-	hsa_circ_0000907	chr19:17212469-17213367+	NM_004145	MYO9B	157	-27.84
hsa-miR-4726-5p	chr17|38719691|38719713|+	hsa_circ_0000907	chr19:17212469-17213367+	NM_004145	MYO9B	148	-31.53
hsa-miR-4783-3p	chr2|127423546|127423568|-	hsa_circ_0000907	chr19:17212469-17213367+	NM_004145	MYO9B	168	-31.37
hsa-miR-4793-5p	chr3|48644239|48644262|-	hsa_circ_0000907	chr19:17212469-17213367+	NM_004145	MYO9B	154	-25.75
hsa-miR-6721-5p	chr6|32170084|32170106|-	hsa_circ_0000907	chr19:17212469-17213367+	NM_004145	MYO9B	162	-29.83
hsa-miR-6727-5p	chr1|1312539|1312561|-	hsa_circ_0000907	chr19:17212469-17213367+	NM_004145	MYO9B	159	-34.12
hsa-miR-6743-3p	chr11|209383|209405|+	hsa_circ_0000907	chr19:17212469-17213367+	NM_004145	MYO9B	157	-26.7
hsa-miR-6751-5p	chr11|65129951|65129973|-	hsa_circ_0000907	chr19:17212469-17213367+	NM_004145	MYO9B	152	-26.37
hsa-miR-6762-5p	chr12|113291528|113291550|+	hsa_circ_0000907	chr19:17212469-17213367+	NM_004145	MYO9B	176	-40.17
hsa-miR-6799-5p	chr19|49791871|49791890|+	hsa_circ_0000907	chr19:17212469-17213367+	NM_004145	MYO9B	156	-27.48
hsa-miR-6803-5p	chr19|55245224|55245245|-	hsa_circ_0000907	chr19:17212469-17213367+	NM_004145	MYO9B	157	-32.04
hsa-miR-6804-5p	chr19|55230927|55230947|-	hsa_circ_0000907	chr19:17212469-17213367+	NM_004145	MYO9B	149	-25.37
hsa-miR-6845-5p	chr8|143837793|143837811|-	hsa_circ_0000907	chr19:17212469-17213367+	NM_004145	MYO9B	162	-29.36
hsa-miR-6849-5p	chr8|144400318|144400340|-	hsa_circ_0000907	chr19:17212469-17213367+	NM_004145	MYO9B	173	-27.33
hsa-miR-6871-3p	chr20|41169057|41169078|+	hsa_circ_0000907	chr19:17212469-17213367+	NM_004145	MYO9B	452	-81.29
hsa-miR-6895-5p	chrX|53195463|53195483|-	hsa_circ_0000907	chr19:17212469-17213367+	NM_004145	MYO9B	157	-27.13
hsa-miR-8071	chr14|105640203|105640222|+	hsa_circ_0000907	chr19:17212469-17213367+	NM_004145	MYO9B	158	-25.4
hsa-miR-1268a	chr15|22225308|22225325|-	hsa_circ_0001610	chr6:47251673-47254331-	NM_014452	TNFRSF21	150	-26.17
hsa-miR-1268b	chr17|80098831|80098850|+	hsa_circ_0001610	chr6:47251673-47254331-	NM_014452	TNFRSF21	150	-30.15
hsa-miR-133a-3p	chr20|62564970|62564991|+	hsa_circ_0001610	chr6:47251673-47254331-	NM_014452	TNFRSF21	154	-25.63
hsa-miR-133b	chr6|52148988|52149009|+	hsa_circ_0001610	chr6:47251673-47254331-	NM_014452	TNFRSF21	154	-25.63
hsa-miR-3064-5p	chr17|64500817|64500837|-	hsa_circ_0001610	chr6:47251673-47254331-	NM_014452	TNFRSF21	169	-32.47
hsa-miR-3187-3p	chr19|813627|813646|+	hsa_circ_0001610	chr6:47251673-47254331-	NM_014452	TNFRSF21	160	-25.85
hsa-miR-328-5p	chr16|67202367|67202389|-	hsa_circ_0001610	chr6:47251673-47254331-	NM_014452	TNFRSF21	156	-29.54
hsa-miR-365a-5p	chr16|14309300|14309322|+	hsa_circ_0001610	chr6:47251673-47254331-	NM_014452	TNFRSF21	152	-28.02
hsa-miR-3978	chrX|110082121|110082144|+	hsa_circ_0001610	chr6:47251673-47254331-	NM_014452	TNFRSF21	158	-26.52
hsa-miR-4271	chr3|49274158|49274176|+	hsa_circ_0001610	chr6:47251673-47254331-	NM_014452	TNFRSF21	161	-28.75
hsa-miR-4447	chr3|116850289|116850305|-	hsa_circ_0001610	chr6:47251673-47254331-	NM_014452	TNFRSF21	153	-26.76
hsa-miR-4516	chr16|2133120|2133136|+	hsa_circ_0001610	chr6:47251673-47254331-	NM_014452	TNFRSF21	157	-27.12
hsa-miR-4518	chr16|30503968|30503993|+	hsa_circ_0001610	chr6:47251673-47254331-	NM_014452	TNFRSF21	154	-29.88
hsa-miR-4647	chr6|44254253|44254275|-	hsa_circ_0001610	chr6:47251673-47254331-	NM_014452	TNFRSF21	166	-25.29
hsa-miR-4707-5p	chr14|22956998|22957020|-	hsa_circ_0001610	chr6:47251673-47254331-	NM_014452	TNFRSF21	148	-36.01
hsa-miR-4733-3p	chr17|31094358|31094379|-	hsa_circ_0001610	chr6:47251673-47254331-	NM_014452	TNFRSF21	153	-25.26
hsa-miR-4748	chr19|10780263|10780283|+	hsa_circ_0001610	chr6:47251673-47254331-	NM_014452	TNFRSF21	171	-26.75
hsa-miR-5006-5p	chr13|41568355|41568375|-	hsa_circ_0001610	chr6:47251673-47254331-	NM_014452	TNFRSF21	166	-31.05
hsa-miR-5196-3p	chr19|35345581|35345601|+	hsa_circ_0001610	chr6:47251673-47254331-	NM_014452	TNFRSF21	170	-29.49
hsa-miR-5196-5p	chr19|35345541|35345562|+	hsa_circ_0001610	chr6:47251673-47254331-	NM_014452	TNFRSF21	163	-26.44
hsa-miR-6504-5p	chr16|81611352|81611372|+	hsa_circ_0001610	chr6:47251673-47254331-	NM_014452	TNFRSF21	166	-25.01
hsa-miR-6765-3p	chr14|105150778|105150798|-	hsa_circ_0001610	chr6:47251673-47254331-	NM_014452	TNFRSF21	156	-25.44
hsa-miR-6784-5p	chr17|45114409|45114428|-	hsa_circ_0001610	chr6:47251673-47254331-	NM_014452	TNFRSF21	143	-25.9
hsa-miR-6793-3p	chr19|10829016|10829035|+	hsa_circ_0001610	chr6:47251673-47254331-	NM_014452	TNFRSF21	153	-25.77
hsa-miR-6885-5p	chr19|6389674|6389698|-	hsa_circ_0001610	chr6:47251673-47254331-	NM_014452	TNFRSF21	152	-25.98
hsa-miR-769-3p	chr19|46019000|46019022|+	hsa_circ_0001610	chr6:47251673-47254331-	NM_014452	TNFRSF21	166	-37.05
hsa-miR-4467	chr7|102471472|102471493|+	hsa_circ_0001640	chr6:131276244-131277639-	NM_001199388	EPB41L2	152	-29.67
hsa-miR-4523	chr17|29390668|29390688|+	hsa_circ_0001640	chr6:131276244-131277639-	NM_001199388	EPB41L2	162	-25.77
hsa-miR-4722-5p	chr16|88716315|88716337|-	hsa_circ_0001640	chr6:131276244-131277639-	NM_001199388	EPB41L2	154	-25.05
hsa-miR-518c-5p	chr19|53708758|53708780|+	hsa_circ_0001640	chr6:131276244-131277639-	NM_001199388	EPB41L2	161	-29.08
hsa-miR-6809-3p	chr2|217900513|217900533|-	hsa_circ_0001640	chr6:131276244-131277639-	NM_001199388	EPB41L2	169	-26.59
hsa-miR-6810-3p	chr2|218341958|218341980|+	hsa_circ_0001640	chr6:131276244-131277639-	NM_001199388	EPB41L2	167	-29.96
hsa-miR-6851-5p	chr9|33467908|33467930|-	hsa_circ_0001640	chr6:131276244-131277639-	NM_001199388	EPB41L2	161	-29.59
hsa-miR-7-5p	chr9|83969812|83969834|-	hsa_circ_0001640	chr6:131276244-131277639-	NM_001199388	EPB41L2	165	-26.6
hsa-miR-1914-5p	chr20|63941511|63941532|-	hsa_circ_0002587	chr12:114823280-114841736-	NM_000192	TBX5	158	-29.28
hsa-miR-324-3p	chr17|7223308|7223327|-	hsa_circ_0002587	chr12:114823280-114841736-	NM_000192	TBX5	150	-25.76
hsa-miR-365a-5p	chr16|14309300|14309322|+	hsa_circ_0002587	chr12:114823280-114841736-	NM_000192	TBX5	167	-32.67
hsa-miR-365b-5p	chr17|31575439|31575460|+	hsa_circ_0002587	chr12:114823280-114841736-	NM_000192	TBX5	159	-26.21
hsa-miR-3692-5p	chr6|157529137|157529160|+	hsa_circ_0002587	chr12:114823280-114841736-	NM_000192	TBX5	151	-30.53
hsa-miR-370-3p	chr14|100911186|100911207|+	hsa_circ_0002587	chr12:114823280-114841736-	NM_000192	TBX5	158	-27.54
hsa-miR-3937	chrX|39661276|39661298|+	hsa_circ_0002587	chr12:114823280-114841736-	NM_000192	TBX5	157	-30.56
hsa-miR-4685-5p	chr10|98431332|98431357|-	hsa_circ_0002587	chr12:114823280-114841736-	NM_000192	TBX5	167	-36.38
hsa-miR-4706	chr14|65044697|65044721|+	hsa_circ_0002587	chr12:114823280-114841736-	NM_000192	TBX5	169	-30.42
hsa-miR-4731-5p	chr17|15251666|15251687|-	hsa_circ_0002587	chr12:114823280-114841736-	NM_000192	TBX5	165	-40.55
hsa-miR-4734	chr17|38702270|38702291|-	hsa_circ_0002587	chr12:114823280-114841736-	NM_000192	TBX5	148	-25.08
hsa-miR-4749-5p	chr19|49854593|49854614|+	hsa_circ_0002587	chr12:114823280-114841736-	NM_000192	TBX5	157	-31.12
hsa-miR-4783-3p	chr2|127423546|127423568|-	hsa_circ_0002587	chr12:114823280-114841736-	NM_000192	TBX5	171	-41.16
hsa-miR-5698	chr1|154104562|154104583|-	hsa_circ_0002587	chr12:114823280-114841736-	NM_000192	TBX5	147	-26.05
hsa-miR-637	chr19|3961429|3961452|-	hsa_circ_0002587	chr12:114823280-114841736-	NM_000192	TBX5	163	-35.7
hsa-miR-6735-5p	chr1|43448544|43448568|+	hsa_circ_0002587	chr12:114823280-114841736-	NM_000192	TBX5	140	-25.01
hsa-miR-6736-5p	chr1|145850620|145850640|-	hsa_circ_0002587	chr12:114823280-114841736-	NM_000192	TBX5	166	-38.17
hsa-miR-6764-5p	chr14|100277362|100277383|+	hsa_circ_0002587	chr12:114823280-114841736-	NM_000192	TBX5	154	-25.45
hsa-miR-6776-5p	chr17|2692896|2692914|-	hsa_circ_0002587	chr12:114823280-114841736-	NM_000192	TBX5	160	-29.28
hsa-miR-6787-3p	chr17|82236707|82236728|+	hsa_circ_0002587	chr12:114823280-114841736-	NM_000192	TBX5	156	-26.29
hsa-miR-6787-5p	chr17|82236673|82236694|+	hsa_circ_0002587	chr12:114823280-114841736-	NM_000192	TBX5	156	-34.46
hsa-miR-6836-5p	chr7|2257551|2257572|-	hsa_circ_0002587	chr12:114823280-114841736-	NM_000192	TBX5	145	-33.66
hsa-miR-6870-5p	chr20|10649672|10649690|-	hsa_circ_0002587	chr12:114823280-114841736-	NM_000192	TBX5	151	-26
hsa-miR-6879-5p	chr11|65018510|65018531|+	hsa_circ_0002587	chr12:114823280-114841736-	NM_000192	TBX5	145	-25.47
hsa-miR-6882-3p	chr15|74840642|74840665|-	hsa_circ_0002587	chr12:114823280-114841736-	NM_000192	TBX5	158	-27.31
hsa-miR-7107-5p	chr12|121444326|121444347|-	hsa_circ_0002587	chr12:114823280-114841736-	NM_000192	TBX5	162	-33.58
hsa-miR-7160-3p	chr8|2076620|2076640|+	hsa_circ_0002587	chr12:114823280-114841736-	NM_000192	TBX5	162	-32.79
hsa-miR-1914-5p	chr20|63941511|63941532|-	hsa_circ_0003176	chr12:114823280-114841741-	NM_000192	TBX5	159	-34.05
hsa-miR-324-3p	chr17|7223308|7223327|-	hsa_circ_0003176	chr12:114823280-114841741-	NM_000192	TBX5	150	-25.76
hsa-miR-365a-5p	chr16|14309300|14309322|+	hsa_circ_0003176	chr12:114823280-114841741-	NM_000192	TBX5	167	-32.67
hsa-miR-365b-5p	chr17|31575439|31575460|+	hsa_circ_0003176	chr12:114823280-114841741-	NM_000192	TBX5	159	-26.21
hsa-miR-3692-5p	chr6|157529137|157529160|+	hsa_circ_0003176	chr12:114823280-114841741-	NM_000192	TBX5	151	-30.53
hsa-miR-370-3p	chr14|100911186|100911207|+	hsa_circ_0003176	chr12:114823280-114841741-	NM_000192	TBX5	158	-27.54
hsa-miR-3937	chrX|39661276|39661298|+	hsa_circ_0003176	chr12:114823280-114841741-	NM_000192	TBX5	157	-30.56
hsa-miR-4685-5p	chr10|98431332|98431357|-	hsa_circ_0003176	chr12:114823280-114841741-	NM_000192	TBX5	167	-36.38
hsa-miR-4706	chr14|65044697|65044721|+	hsa_circ_0003176	chr12:114823280-114841741-	NM_000192	TBX5	169	-30.42
hsa-miR-4731-5p	chr17|15251666|15251687|-	hsa_circ_0003176	chr12:114823280-114841741-	NM_000192	TBX5	165	-40.55
hsa-miR-4734	chr17|38702270|38702291|-	hsa_circ_0003176	chr12:114823280-114841741-	NM_000192	TBX5	148	-25.08
hsa-miR-4749-5p	chr19|49854593|49854614|+	hsa_circ_0003176	chr12:114823280-114841741-	NM_000192	TBX5	157	-31.12
hsa-miR-4783-3p	chr2|127423546|127423568|-	hsa_circ_0003176	chr12:114823280-114841741-	NM_000192	TBX5	171	-41.16
hsa-miR-5698	chr1|154104562|154104583|-	hsa_circ_0003176	chr12:114823280-114841741-	NM_000192	TBX5	147	-26.05
hsa-miR-637	chr19|3961429|3961452|-	hsa_circ_0003176	chr12:114823280-114841741-	NM_000192	TBX5	163	-35.7
hsa-miR-6735-5p	chr1|43448544|43448568|+	hsa_circ_0003176	chr12:114823280-114841741-	NM_000192	TBX5	140	-25.01
hsa-miR-6736-5p	chr1|145850620|145850640|-	hsa_circ_0003176	chr12:114823280-114841741-	NM_000192	TBX5	166	-38.17
hsa-miR-6764-5p	chr14|100277362|100277383|+	hsa_circ_0003176	chr12:114823280-114841741-	NM_000192	TBX5	154	-25.45
hsa-miR-6776-5p	chr17|2692896|2692914|-	hsa_circ_0003176	chr12:114823280-114841741-	NM_000192	TBX5	160	-29.28
hsa-miR-6787-3p	chr17|82236707|82236728|+	hsa_circ_0003176	chr12:114823280-114841741-	NM_000192	TBX5	156	-26.29
hsa-miR-6787-5p	chr17|82236673|82236694|+	hsa_circ_0003176	chr12:114823280-114841741-	NM_000192	TBX5	156	-34.46
hsa-miR-6836-5p	chr7|2257551|2257572|-	hsa_circ_0003176	chr12:114823280-114841741-	NM_000192	TBX5	145	-33.66
hsa-miR-6870-5p	chr20|10649672|10649690|-	hsa_circ_0003176	chr12:114823280-114841741-	NM_000192	TBX5	151	-26
hsa-miR-6879-5p	chr11|65018510|65018531|+	hsa_circ_0003176	chr12:114823280-114841741-	NM_000192	TBX5	145	-25.47
hsa-miR-6882-3p	chr15|74840642|74840665|-	hsa_circ_0003176	chr12:114823280-114841741-	NM_000192	TBX5	158	-27.31
hsa-miR-7107-5p	chr12|121444326|121444347|-	hsa_circ_0003176	chr12:114823280-114841741-	NM_000192	TBX5	162	-33.58
hsa-miR-7160-3p	chr8|2076620|2076640|+	hsa_circ_0003176	chr12:114823280-114841741-	NM_000192	TBX5	162	-32.79
hsa-let-7g-5p	chr3|52268336|52268357|-	hsa_circ_0013048	chr1:82302569-82372915+	NM_012302	LPHN2	177	-26.1
hsa-let-7i-5p	chr12|62603691|62603712|+	hsa_circ_0013048	chr1:82302569-82372915+	NM_012302	LPHN2	175	-26.42
hsa-miR-4800-3p	chr4|2250091|2250109|-	hsa_circ_0013048	chr1:82302569-82372915+	NM_012302	LPHN2	159	-25.37
hsa-miR-6777-5p	chr17|17813518|17813540|-	hsa_circ_0013048	chr1:82302569-82372915+	NM_012302	LPHN2	155	-26.74
hsa-miR-6799-5p	chr19|49791871|49791890|+	hsa_circ_0013048	chr1:82302569-82372915+	NM_012302	LPHN2	152	-31.13
hsa-miR-6825-5p	chr3|127575305|127575326|-	hsa_circ_0013048	chr1:82302569-82372915+	NM_012302	LPHN2	161	-28.15
hsa-miR-1236-3p	chr6|31956839|31956860|-	hsa_circ_0007879	chr2:43939363-43965659+	NM_172069	PLEKHH2	166	-32.22
hsa-miR-188-5p	chrX|50003517|50003537|+	hsa_circ_0007879	chr2:43939363-43965659+	NM_172069	PLEKHH2	171	-26.7
hsa-miR-3940-5p	chr19|6416470|6416489|-	hsa_circ_0007879	chr2:43939363-43965659+	NM_172069	PLEKHH2	152	-25.95
hsa-miR-4436b-5p	chr2|110284865|110284886|+	hsa_circ_0007879	chr2:43939363-43965659+	NM_172069	PLEKHH2	162	-25.24
hsa-miR-505-5p	chrX|139924196|139924217|-	hsa_circ_0005937	chr7:111575594-111585853-	NM_014705	DOCK4	159	-25.77
hsa-miR-6085	chr15|62343111|62343129|+	hsa_circ_0005937	chr7:111575594-111585853-	NM_014705	DOCK4	159	-27.57
hsa-miR-6086	chrX|13590293|13590312|+	hsa_circ_0072309	chr5:38523520-38530768-	NM_001127671	LIFR	165	-27.99
hsa-miR-6742-5p	chr1|228397083|228397104|-	hsa_circ_0007879	chr2:43939363-43965659+	NM_172069	PLEKHH2	151	-27.44
hsa-miR-6748-5p	chr11|62789820|62789841|+	hsa_circ_0005941	chr16:53907697-53922863+	NM_001080432	FTO	158	-25.78
hsa-miR-6769b-5p	chr1|206474808|206474830|+	hsa_circ_0005941	chr16:53907697-53922863+	NM_001080432	FTO	315	-57.83
hsa-miR-6812-5p	chr20|45425515|45425539|+	hsa_circ_0007879	chr2:43939363-43965659+	NM_172069	PLEKHH2	147	-28.52
hsa-miR-6813-5p	chr20|64076983|64077005|-	hsa_circ_0005937	chr7:111575594-111585853-	NM_014705	DOCK4	152	-28.75
hsa-miR-6831-5p	chr5|140563727|140563750|-	hsa_circ_0007879	chr2:43939363-43965659+	NM_172069	PLEKHH2	168	-29.63
hsa-miR-6833-3p	chr6|32179856|32179876|+	hsa_circ_0007342	chr18:66564455-66564919+	NM_001093729	CCDC102B	178	-27.88
hsa-miR-7110-3p	chr3|123161858|123161879|+	hsa_circ_0007342	chr18:66564455-66564919+	NM_001093729	CCDC102B	164	-30.87
hsa-miR-877-3p	chr6|30584397|30584417|+	hsa_circ_0007879	chr2:43939363-43965659+	NM_172069	PLEKHH2	158	-28.66
