# Supplementary material for: Circular RNA‐mediated ceRNA network was identified in human lung adenocarcinoma by high‐throughput sequencing
Source: Thorac Cancer. 2023 May 3;14(16):1430–9. doi: 10.1111/1759-7714.14884 (PMC10234779; doi:10.1111/1759-7714.14884)
Supplement: Supplementary file 3 — Table S3. A total of 217 target genes were screened. [file TCA-14-1430-s002.xls]

## Sheet: Sheet1
mirnaid	refseqid	genesymbol	start	end	bindingp	energy	seed	accessibility	au	phylopstem	phylopflank	me	number_of_pairings	binding_region_length	longest_consecutive_pairings	position	validated	TargetScan	miRDB
hsa-let-7b-5p	XM_006722952	CDC34	961	995	1	-23.1	1	0.0203846	0.368	0	0	-8.00486	17	22	9	3UTR	MIRT001229	1	1
hsa-let-7b-5p	NM_004359	CDC34	952	986	1	-23.1	1	0.0203846	0.368	0.260164	0.189919	-8.00486	17	22	9	3UTR	MIRT001229	1	1
hsa-let-7b-5p	NM_015975	TAF9B	2518	2573	1	-20.8	1	0.000813191	0.515	0	0	-6.08354	18	21	11	3UTR	MIRT001587	1	1
hsa-let-7b-5p	NM_003825	SNAP23	1740	1763	1	-21.4	1	0.00172375	0.412	0.900438	0.848383	-6.3934	19	23	8	3UTR	MIRT001590	1	1
hsa-let-7b-5p	NM_003825	SNAP23	2244	2270	1	-19	1	0.0145413	0.706	0.428156	0.838684	-12.408	17	26	9	3UTR	MIRT001590	1	1
hsa-let-7b-5p	NM_130798	SNAP23	2085	2111	1	-19	1	0.0145413	0.706	1.08735	1.23078	-12.408	17	26	9	3UTR	MIRT001590	1	1
hsa-let-7b-5p	NM_172037	RDH10	2392	2421	1	-23.4	1	0.00639059	0.471	0.0149866	-0.0772934	-4.84971	20	24	14	3UTR	MIRT001600	1	1
hsa-let-7b-5p	NM_152407	GRPEL2	1985	2005	0.961538	-19.6	1	0.0517501	0.706	0.221575	0.221575	-5.77128	18	20	16	3UTR	MIRT001628	1	1
hsa-let-7b-5p	NM_152407	GRPEL2	1619	1639	1	-22.3	1	0.664135	0.632	0.186922	0.243472	-5.92733	17	20	10	3UTR	MIRT001628	1	1
hsa-let-7b-5p	NM_001079673	FNDC3A	4847	4868	1	-20.6	1	0.00747109	0.559	1.72097	1.04897	-6.67474	16	21	11	3UTR	MIRT001631	1	1
hsa-let-7b-5p	NM_001278438	FNDC3A	4890	4911	1	-20.6	1	0.00747109	0.559	1.72097	1.04897	-6.67474	16	21	11	3UTR	MIRT001631	1	1
hsa-let-7b-5p	NM_014923	FNDC3A	4471	4492	1	-20.6	1	0.00747109	0.559	1.24152	1.27545	-6.67474	16	21	11	3UTR	MIRT001631	1	1
hsa-let-7b-5p	NM_198963	DHX57	4344	4392	1	-25	1	0.0278707	0.485	1.97994	3.14872	-5.72941	19	23	13	3UTR	MIRT001639	1	1
hsa-let-7b-5p	NM_001300919	HMGA2	1366	1414	1	-24.6	1	0.0443569	0.559	-0.275153	0.147915	-6.51454	17	22	13	3UTR	MIRT002082	1	1
hsa-let-7b-5p	NM_020993	BCL7A	1910	1929	1	-23.2	1	0.00997805	0.368	0.35082	0.343782	-8.10683	15	19	10	3UTR	MIRT002399	1	1
hsa-let-7b-5p	NM_001024808	BCL7A	1847	1866	1	-23.2	1	0.00997805	0.368	0	0	-8.10683	15	19	10	3UTR	MIRT002399	1	1
hsa-let-7b-5p	NM_053056	CCND1	2610	2633	1	-23.7	1	0.0505862	0.647	0.489664	0.145358	-4.84971	19	23	7	3UTR	MIRT002484	1	1
hsa-let-7b-5p	NM_001004317	LIN28B	5070	5091	1	-20.5	1	0.00826214	0.574	2.01813	2.43726	-9.34736	17	21	8	3UTR	MIRT003834	1	1
hsa-let-7b-5p	NM_024674	LIN28A	1615	1667	1	-27.7	1	0.0551604	0.559	1.29008	1.06824	-3.93757	21	29	10	3UTR	MIRT004011	1	1
hsa-let-7b-5p	NM_002657	PLAGL2	1974	1998	1	-23.5	1	1.88869e-05	0.441	0.0487619	1.27175	-7.99318	18	24	8	3UTR	MIRT005038	1	1
hsa-let-7b-5p	NM_198256	E2F6	2142	2169	1	-21.9	1	0.0424841	0.544	0.731108	0.0978395	-5.22671	19	27	11	3UTR	MIRT005044	1	1
hsa-let-7b-5p	NM_001278277	E2F6	2338	2373	1	-21.9	1	0.0424841	0.544	3.90612	3.32487	-5.22671	19	28	11	3UTR	MIRT005044	1	1
hsa-let-7b-5p	NM_001007225	IGF2BP2	3055	3079	1	-21.9	1	0.0328177	0.603	4.66941	5.05167	-12.0871	18	24	9	3UTR	MIRT005241	1	1
hsa-let-7b-5p	NM_006548	IGF2BP2	3184	3208	1	-21.9	1	0.0328177	0.603	4.66941	5.05167	-12.0871	18	24	9	3UTR	MIRT005241	1	1
hsa-let-7b-5p	NM_001291873	IGF2BP2	2960	2993	1	-22.2	1	0.0328177	0.603	2.78924	3.05338	-12.0871	18	25	9	3UTR	MIRT005241	1	1
hsa-let-7b-5p	NM_001418	EIF4G2	3601	3627	1	-18.1	1	0.0143354	0.662	1.94528	2.03527	-4.65016	18	26	7	3UTR	MIRT032243	1	1
hsa-let-7b-5p	NM_170665	ATP2A2	4150	4190	1	-23.1	1	0.000613106	0.559	5.084	1.84154	-4.67302	20	26	12	3UTR	MIRT032246	1	1
hsa-let-7b-5p	NM_181698	CCNY	3911	3934	0.961538	-21	1	0.0126423	0.779	0.404785	0.0595338	-3.93757	21	23	18	3UTR	MIRT032307	1	1
hsa-let-7b-5p	NM_001282853	CCNY	3950	3973	0.961538	-21	1	0.0126423	0.779	0.443024	0.589291	-3.93757	21	23	18	3UTR	MIRT032307	1	1
hsa-let-7b-5p	NM_145012	CCNY	3887	3910	0.961538	-21	1	0.0126423	0.779	2.55167	2.91358	-3.93757	21	23	18	3UTR	MIRT032307	1	1
hsa-let-7b-5p	NM_001282852	CCNY	3812	3835	0.961538	-21	1	0.0126423	0.779	0.443024	0.589291	-3.93757	21	23	18	3UTR	MIRT032307	1	1
hsa-let-7b-5p	NM_019001	XRN1	7958	7980	1	-20.6	1	0.00996082	0.647	4.11939	2.47738	-6.72377	18	22	10	3UTR	MIRT032310	1	1
hsa-let-7b-5p	NM_001282857	XRN1	7922	7944	1	-20.6	1	0.00996082	0.647	4.11939	2.47738	-6.72377	18	22	10	3UTR	MIRT032310	1	1
hsa-let-7b-5p	NM_001282859	XRN1	1762	1784	1	-17.9	1	0.00069859	0.574	4.63614	5.90719	-5.77128	18	22	12	3UTR	MIRT032310	1	1
hsa-let-7b-5p	NM_005063	SCD	2222	2243	1	-22.8	1	0.0269997	0.471	0.180443	-0.0806889	-8.51906	18	21	10	3UTR	MIRT032312	1	1
hsa-let-7b-5p	NM_001321983	PRKAR2A	2676	2699	1	-21.4	1	0.0460502	0.426	0.959652	0.567061	-6.3934	19	23	8	3UTR	MIRT032313	1	1
hsa-let-7b-5p	NM_004157	PRKAR2A	2742	2765	1	-21.4	1	0.0460502	0.426	0.603391	0.586749	-6.3934	19	23	8	3UTR	MIRT032313	1	1
hsa-let-7b-5p	NM_012333	MYCBP	602	628	1	-20.5	1	0.636193	0.676	0.55753	0.478123	-10.3555	19	26	8	3UTR	MIRT032374	1	1
hsa-let-7b-5p	NM_001256875	CDCA8	1976	1997	1	-19.7	1	0.00653027	0.515	-0.0397797	-0.3775	-8.59606	18	21	8	3UTR	MIRT032429	1	1
hsa-let-7b-5p	NM_018101	CDCA8	1879	1900	1	-19.7	1	0.00653027	0.515	-0.0397797	-0.3775	-8.59606	18	21	8	3UTR	MIRT032429	1	1
hsa-let-7b-5p	XM_017023318	RBFOX1	2403	2423	1	-22.2	1	0.00499929	0.603	0	0	-8.05823	16	20	13	3UTR	MIRT032440	1	1
hsa-let-7b-5p	XM_017023320	RBFOX1	2792	2812	1	-22.2	1	0.00499929	0.603	0	0	-8.05823	16	20	13	3UTR	MIRT032440	1	1
hsa-let-7b-5p	NM_018723	RBFOX1	4642	4664	1	-22.5	1	0.00325089	0.647	2.93852	3.6336	-7.0388	19	22	14	3UTR	MIRT032440	1	1
hsa-let-7b-5p	NM_001142333	RBFOX1	4561	4583	1	-22.5	1	0.00325089	0.647	2.93852	3.6336	-7.0388	19	22	14	3UTR	MIRT032440	1	1
hsa-let-7b-5p	XM_017023322	RBFOX1	5413	5433	1	-22.2	1	0.00499929	0.603	0	0	-8.05823	16	20	13	3UTR	MIRT032440	1	1
hsa-let-7b-5p	NM_001260494	RDX	2653	2673	1	-21.3	1	0.228697	0.544	1.84021	4.1473	-6.76235	16	20	10	3UTR	MIRT032442	1	1
hsa-let-7b-5p	NM_012262	HS2ST1	2711	2735	1	-19.3	1	0.0619487	0.618	1.36345	0.884947	-5.22701	18	24	8	3UTR	MIRT032481	1	1
hsa-let-7b-5p	NM_017990	PDPR	8828	8846	1	-23.1	1	0.000179983	0.412	0	0	-6.75067	17	18	17	3UTR	MIRT032497	1	1
hsa-let-7b-5p	NM_001322117	PDPR	8779	8797	1	-23.1	1	0.000179983	0.412	-0.360894	-0.143875	-6.75067	17	18	17	3UTR	MIRT032497	1	1
hsa-let-7b-5p	NM_001322118	PDPR	8459	8477	1	-23.1	1	0.000179983	0.412	-0.360894	-0.143875	-6.75067	17	18	17	3UTR	MIRT032497	1	1
hsa-let-7b-5p	NM_001082576	RBFOX2	6290	6309	1	-25.2	1	0.243577	0.441	1.95315	3.98593	-7.48612	17	19	11	3UTR	MIRT032498	1	1
hsa-let-7b-5p	NM_001082577	RBFOX2	6262	6281	1	-25.2	1	0.243577	0.441	1.95315	3.98593	-7.48612	17	19	11	3UTR	MIRT032498	1	1
hsa-let-7b-5p	NM_001031695	RBFOX2	6302	6321	1	-25.2	1	0.243577	0.441	1.95315	3.98593	-7.48612	17	19	11	3UTR	MIRT032498	1	1
hsa-let-7b-5p	NM_014309	RBFOX2	6253	6272	1	-25.2	1	0.243577	0.441	2.34109	4.13347	-7.48612	17	19	11	3UTR	MIRT032498	1	1
hsa-let-7b-5p	XM_017028696	RBFOX2	6410	6429	1	-25.2	1	0.243577	0.441	0	0	-7.48612	17	19	11	3UTR	MIRT032498	1	1
hsa-let-7b-5p	XM_024452192	RBFOX2	6214	6233	1	-25.2	1	0.243577	0.441	0	0	-7.48612	17	19	11	3UTR	MIRT032498	1	1
hsa-let-7b-5p	NM_001243770	SLF2	895	933	1	-21.4	1	0.00569022	0.515	2.92516	1.45067	-8.02794	19	38	13	3UTR	MIRT051982	1	1
hsa-let-7b-5p	XM_024450656	ZNF652	4430	4454	1	-24.2	1	0.0014537	0.559	0	0	-6.46921	20	24	9	3UTR	MIRT052080	1	1
hsa-let-7b-5p	NM_013942	PAX3	1053	1071	1	-19.6	1	0.0120218	0.524	0.728249	1.36852	-13.4976	15	18	9	3UTR	MIRT052081	1	1
hsa-let-7b-5p	NM_000438	PAX3	1462	1480	1	-19.6	1	0.0120218	0.524	0.728249	1.36852	-13.4976	15	18	9	3UTR	MIRT052081	1	1
hsa-let-7b-5p	NM_006306	SMC1A	5086	5110	1	-22.4	1	0.0062744	0.5	0	0	-8.81432	18	24	7	3UTR	MIRT052108	1	1
hsa-let-7b-5p	NM_001281463	SMC1A	5232	5256	1	-22.4	1	0.0062744	0.5	0	0	-8.81432	18	24	7	3UTR	MIRT052108	1	1
hsa-let-7b-5p	NM_015568	PPP1R16B	4286	4322	1	-24.1	1	0.000488018	0.397	-0.524554	0.251637	-6.13885	17	20	10	3UTR	MIRT052173	1	1
hsa-let-7b-5p	NM_001172735	PPP1R16B	4160	4196	1	-24.1	1	0.000488018	0.397	-0.524554	0.251637	-6.13885	17	20	10	3UTR	MIRT052173	1	1
hsa-let-7b-5p	NM_002393	MDM4	4901	4924	1	-25.7	1	0.00290726	0.412	0.0345661	-0.174189	-4.84971	20	23	14	3UTR	MIRT052186	1	1
hsa-let-7b-5p	NM_001204171	MDM4	3080	3106	1	-23.7	1	0.0256329	0.456	-0.663074	-0.31159	-6.23647	18	26	8	3UTR	MIRT052186	1	1
hsa-let-7b-5p	NM_001278516	MDM4	3162	3188	1	-23.7	1	0.0256329	0.456	-0.663074	-0.31159	-6.23647	18	26	8	3UTR	MIRT052186	1	1
hsa-let-7b-5p	NM_001278518	MDM4	2751	2777	1	-23.7	1	0.0256329	0.456	-0.663074	-0.31159	-6.23647	18	26	8	3UTR	MIRT052186	1	1
hsa-let-7b-5p	NM_001278519	MDM4	2561	2587	1	-23.7	1	0.0256329	0.456	-0.663074	-0.31159	-6.23647	18	26	8	3UTR	MIRT052186	1	1
hsa-let-7b-5p	NM_001278517	MDM4	2936	2962	1	-23.7	1	0.0256329	0.456	-0.663074	-0.31159	-6.23647	18	26	8	3UTR	MIRT052186	1	1
hsa-let-7b-5p	NM_001204172	MDM4	2252	2278	1	-23.7	1	0.0256329	0.456	-0.663074	-0.31159	-6.23647	18	26	8	3UTR	MIRT052186	1	1
hsa-let-7b-5p	NM_025205	MED28	2022	2043	1	-21.2	1	0.053077	0.676	-0.732274	-0.141652	-6.10696	20	21	20	3UTR	MIRT052202	1	1
hsa-let-7b-5p	NM_007124	UTRN	10901	10923	1	-21.6	1	0.130545	0.632	1.45712	1.04335	-12.1869	18	22	12	3UTR	MIRT052224	1	1
hsa-let-7b-5p	NM_002881	RALB	1801	1822	1	-25.6	1	0.0125947	0.574	0.457963	0.319179	-5.9393	17	21	11	3UTR	MIRT052235	1	1
hsa-let-7b-5p	XM_005263728	RALB	2008	2029	1	-25.6	1	0.0125947	0.574	0	0	-5.9393	17	21	11	3UTR	MIRT052235	1	1
hsa-let-7b-5p	NM_001973	ELK4	4972	4997	1	-19.7	1	0.00253664	0.574	0.559991	0.300104	-3.79332	18	25	14	3UTR	MIRT052289	1	1
hsa-let-7b-5p	NM_001178092	BCAT1	7506	7528	1	-21.9	1	0.0953146	0.559	0.207408	0.0125418	-6.54929	16	22	6	3UTR	MIRT052293	1	1
hsa-let-7b-5p	NM_001178091	BCAT1	7578	7600	1	-21.9	1	0.0953146	0.559	-0.258231	0.214424	-6.54929	16	22	6	3UTR	MIRT052293	1	1
hsa-let-7b-5p	NM_001178093	BCAT1	7285	7307	1	-21.9	1	0.0953146	0.559	0.143622	0.00871447	-6.54929	16	22	6	3UTR	MIRT052293	1	1
hsa-let-7b-5p	NM_001178094	BCAT1	7582	7604	1	-21.9	1	0.0953146	0.559	0.0032922	0.183807	-6.54929	16	22	6	3UTR	MIRT052293	1	1
hsa-let-7b-5p	NM_012117	CBX5	4570	4593	1	-21.6	1	0.00526367	0.603	0.0872205	0.0224101	-7.16235	17	23	6	3UTR	MIRT052318	1	1
hsa-let-7b-5p	NM_001127322	CBX5	4722	4745	1	-21.6	1	0.00526367	0.603	0.102119	-0.0133476	-7.16235	17	23	6	3UTR	MIRT052318	1	1
hsa-let-7b-5p	NM_175852	TXLNA	4589	4609	1	-26.2	1	0.000570891	0.338	0.391618	0.321033	-6.98341	18	20	13	3UTR	MIRT052326	1	1
hsa-let-7b-5p	NM_001001925	MTUS1	4722	4743	1	-20.2	1	0.0547028	0.529	0.772914	0.641034	-6.74759	17	21	9	3UTR	MIRT052348	1	1
hsa-let-7b-5p	NM_001001924	MTUS1	4884	4905	1	-20.2	1	0.0547028	0.529	0.772914	0.641034	-6.74759	17	21	9	3UTR	MIRT052348	1	1
hsa-let-7b-5p	NM_012291	ESPL1	6483	6506	1	-23.9	1	0.00675092	0.632	0.454648	0.73369	-6.09222	18	23	7	3UTR	MIRT065685	1	1
hsa-let-7b-5p	NM_206866	BACH1	4421	4443	1	-18.5	1	0.0711704	0.603	2.8992	1.87579	-5.96246	18	22	8	3UTR	MIRT084973	1	1
hsa-let-7b-5p	NM_001722	POLR3D	1310	1328	1	-23	1	3.48964e-05	0.412	0.00954758	0.774103	-7.78178	17	18	17	3UTR	MIRT123973	1	1
hsa-let-7b-5p	NM_001011713	NAA30	3020	3042	1	-20.3	1	0.159395	0.706	0.4807	0.633191	-9.9649	19	22	14	3UTR	MIRT191401	1	1
hsa-let-7b-5p	NM_171999	SALL3	3958	3982	1	-21.5	1	0.0056749	0.5	0.0866189	0.958863	-5.22701	19	24	8	3UTR	MIRT252327	1	1
hsa-let-7b-5p	NM_002357	MXD1	2528	2564	1	-22	1	0.000436871	0.412	0.721243	0.478306	-6.9293	15	19	11	3UTR	MIRT303317	1	1
hsa-let-7b-5p	NM_002357	MXD1	3611	3629	1	-22.1	1	0.00105634	0.574	1.03937	1.30218	-6.74759	16	18	11	3UTR	MIRT303317	1	1
hsa-let-7b-5p	NM_001202514	MXD1	1643	1669	1	-22.4	1	0.00104465	0.5	0.558092	1.21768	-6.08354	19	26	12	3UTR	MIRT303317	1	1
hsa-let-7b-5p	NM_001202514	MXD1	2498	2534	1	-22	1	0.000436871	0.412	0.490903	0.144671	-6.9293	15	19	11	3UTR	MIRT303317	1	1
hsa-let-7b-5p	NM_001202514	MXD1	3581	3599	1	-22.1	1	0.00105634	0.574	2.33759	0.957039	-6.74759	16	18	11	3UTR	MIRT303317	1	1
hsa-let-7b-5p	NM_001010887	ACER2	1776	1809	1	-20	1	0.00680679	0.603	0.323814	0.246941	-8.42926	16	33	10	3UTR	MIRT324728	1	1
hsa-let-7b-5p	NM_032833	PPP1R15B	4223	4256	1	-24.2	1	0.00384052	0.382	0.510706	0.614633	-4.99396	19	23	9	3UTR	MIRT470417	1	1
hsa-let-7b-5p	NM_001029859	KCTD21	3299	3329	1	-23.6	1	0.0336576	0.618	2.45863	2.52898	-3.93757	19	23	9	3UTR	MIRT474906	1	1
hsa-let-7b-5p	NM_001029859	KCTD21	1311	1331	1	-20.5	1	0.119753	0.412	0.979966	0.0986299	-6.98341	16	20	14	3UTR	MIRT474906	1	1
hsa-let-7b-5p	NM_001317818	SLC10A7	701	723	1	-19.8	1	0.031069	0.735	0.397094	0.569065	-10.6827	18	22	14	3UTR	MIRT501174	1	1
hsa-let-7b-5p	NM_032932	RAB11FIP4	7581	7601	1	-26.7	1	0.349106	0.471	1.63074	-0.213603	-5.89267	17	20	8	3UTR	MIRT501440	1	1
hsa-let-7b-5p	NM_003927	MBD2	3635	3653	1	-22	1	0.300352	0.426	3.25918	2.51652	-5.03583	17	18	17	3UTR	MIRT501940	1	1
hsa-let-7b-5p	NM_003927	MBD2	3465	3485	1	-21.7	1	0.233418	0.5	2.01205	3.12265	-7.97342	16	20	12	3UTR	MIRT501940	1	1
hsa-let-7b-5p	NM_032186	ZNF644	1313	1347	1	-19.3	1	0.0157939	0.603	3.15512	2.41727	-5.08246	14	18	9	3UTR	MIRT505019	1	1
hsa-let-7b-5p	NM_201269	ZNF644	4957	4991	1	-19.3	1	0.0157939	0.603	2.59319	3.00449	-5.08246	14	18	9	3UTR	MIRT505019	1	1
hsa-let-7b-5p	NM_016620	ZNF644	1283	1317	1	-19.3	1	0.0157939	0.603	2.51208	2.28248	-5.08246	14	18	9	3UTR	MIRT505019	1	1
hsa-let-7b-5p	NM_001276320	YOD1	1135	1157	1	-24	1	0.0158146	0.529	-0.232813	0.40231	-4.90607	14	16	14	3UTR	MIRT510513	1	1
hsa-let-7b-5p	NM_018566	YOD1	1109	1131	1	-24	1	0.0158146	0.529	0.261537	0.319918	-4.90607	14	16	14	3UTR	MIRT510513	1	1
hsa-let-7b-5p	NM_004423	DVL3	2816	2830	1	-22.7	1	0.011586	0.412	-0.521929	0.059987	-5.76291	13	14	13	3UTR	MIRT523985	1	1
hsa-let-7b-5p	NM_001322250	MSI2	2180	2199	1	-21.5	1	0.0272968	0.603	3.59791	2.55034	-4.02637	17	19	13	3UTR	MIRT547371	1	1
hsa-let-7b-5p	NM_138962	MSI2	2230	2249	1	-21.5	1	0.0272968	0.603	2.13664	2.10745	-4.02637	17	19	13	3UTR	MIRT547371	1	1
hsa-let-7b-5p	NM_058241	CCNT2	5906	5946	1	-19.1	1	0.00237228	0.574	-0.0376539	0.200807	-4.17062	15	21	9	3UTR	MIRT548970	1	1
hsa-let-7b-5p	NM_001241	CCNT2	5805	5845	1	-19.1	1	0.00237228	0.574	-0.0376539	0.200807	-4.17062	15	21	9	3UTR	MIRT548970	1	1
hsa-let-7b-5p	NM_001256441	C19orf47	1372	1396	1	-23.3	1	2.92213e-05	0.368	0	0	-5.83853	20	24	10	3UTR	MIRT559090	1	1
hsa-let-7b-5p	NM_001256441	C19orf47	1594	1627	1	-23.3	1	2.34337e-09	0.353	0	0	-4.67302	17	20	14	3UTR	MIRT559090	1	1
hsa-let-7b-5p	NM_016352	CPA4	2635	2654	1	-22.1	1	0.0376348	0.559	0.0271568	0.21691	-5.26888	17	19	9	3UTR	MIRT682606	1	1
hsa-let-7b-5p	NM_001163446	CPA4	2536	2555	1	-22.1	1	0.0376348	0.559	0.0271568	0.21691	-5.26888	17	19	9	3UTR	MIRT682606	1	1
hsa-let-7b-5p	NM_001145442	POTEM	6119	6144	1	-23.1	1	0.256357	0.632	0.0862841	-0.00166372	-3.93757	20	25	7	3UTR	MIRT735606	1	1
hsa-let-7c-5p	NM_001317919	BCL2L1	2097	2117	1	-21	1	0.00189519	0.456	2.32251	2.95862	-3.93757	17	20	9	3UTR	MIRT004491	1	1
hsa-let-7c-5p	NM_001191	BCL2L1	1926	1946	1	-21	1	0.00189519	0.456	3.17017	3.38052	-3.93757	17	20	9	3UTR	MIRT004491	1	1
hsa-let-7c-5p	NM_138578	BCL2L1	2115	2135	1	-21	1	0.00189519	0.456	3.17017	3.38052	-3.93757	17	20	9	3UTR	MIRT004491	1	1
hsa-let-7c-5p	NM_002524	NRAS	940	955	1	-17.6	1	0.00268181	0.544	0.68963	0.987353	-5.9393	13	15	11	3UTR	MIRT004531	1	1
hsa-let-7c-5p	NM_002524	NRAS	3586	3602	1	-17.2	1	0.02743	0.691	2.51745	2.22302	-9.54656	15	16	15	3UTR	MIRT004531	1	1
hsa-let-7c-5p	NM_001286439	NME4	817	833	1	-18.8	1	0.00417916	0.412	0.772985	-0.0923308	-5.77128	13	16	8	3UTR	MIRT051761	1	1
hsa-let-7c-5p	NM_001286435	NME4	740	756	1	-18.8	1	0.00417916	0.412	0.354284	-0.181305	-5.77128	13	16	8	3UTR	MIRT051761	1	1
hsa-let-7c-5p	NM_005009	NME4	630	646	1	-18.8	1	0.00417916	0.412	0.354284	-0.181305	-5.77128	13	16	8	3UTR	MIRT051761	1	1
hsa-let-7c-5p	NM_001286433	NME4	528	544	1	-18.8	1	0.00417916	0.412	0.772985	-0.0923308	-5.77128	13	16	8	3UTR	MIRT051761	1	1
hsa-let-7c-5p	NM_001286440	NME4	946	962	1	-18.8	1	0.00417916	0.412	0.772985	-0.0923308	-5.77128	13	16	8	3UTR	MIRT051761	1	1
hsa-let-7c-5p	NM_014720	SLK	7124	7145	1	-19.9	1	0.0123313	0.662	1.14598	1.11041	-6.00433	16	21	8	3UTR	MIRT051774	1	1
hsa-let-7c-5p	NM_001304743	SLK	7031	7052	1	-19.9	1	0.0123313	0.662	1.14598	1.11041	-6.00433	16	21	8	3UTR	MIRT051774	1	1
hsa-let-7c-5p	NM_006315	PCGF3	2915	2935	1	-21.1	1	0.227137	0.647	1.19607	0.233637	-4.79441	17	20	8	3UTR	MIRT051823	1	1
hsa-let-7c-5p	NM_001267041	ARMC8	2951	2990	1	-20.7	1	0.00422735	0.588	1.4745	1.3198	-5.22671	20	24	9	3UTR	MIRT051825	1	1
hsa-let-7c-5p	NM_000875	IGF1R	9287	9308	1	-23	1	0.0017883	0.515	1.27545	1.55205	-7.57093	16	21	11	3UTR	MIRT053087	1	1
hsa-let-7c-5p	NM_001291858	IGF1R	9284	9305	1	-23	1	0.0017883	0.515	1.27545	1.55205	-7.57093	16	21	11	3UTR	MIRT053087	1	1
hsa-let-7c-5p	NM_175852	TXLNA	4589	4609	1	-23.6	1	0.000570891	0.338	0.391618	0.321033	-6.98341	18	20	13	3UTR	MIRT068152	1	1
hsa-let-7c-5p	NM_001079673	FNDC3A	4847	4868	1	-20.6	1	0.00747109	0.559	1.72097	1.04897	-6.67474	16	21	11	3UTR	MIRT068787	1	1
hsa-let-7c-5p	NM_001278438	FNDC3A	4890	4911	1	-20.6	1	0.00747109	0.559	1.72097	1.04897	-6.67474	16	21	11	3UTR	MIRT068787	1	1
hsa-let-7c-5p	NM_014923	FNDC3A	4471	4492	1	-20.6	1	0.00747109	0.559	1.24152	1.27545	-6.67474	16	21	11	3UTR	MIRT068787	1	1
hsa-let-7c-5p	NM_001307939	ARID3B	4247	4266	0.961538	-18.9	1	0.0379507	0.746	0	0	-5.81821	15	19	12	3UTR	MIRT073004	1	1
hsa-let-7c-5p	NM_006465	ARID3B	4244	4263	0.961538	-18.9	1	0.0379507	0.746	0	0	-5.81821	15	19	12	3UTR	MIRT073004	1	1
hsa-let-7c-5p	NM_004852	ONECUT2	15421	15445	1	-22.5	1	0.0114242	0.515	0.456571	0.110898	-6.94906	18	24	8	3UTR	MIRT080397	1	1
hsa-let-7c-5p	NM_001186	BACH1	4388	4419	1	-19.5	1	0.0711704	0.603	1.3134	1.17117	-6.97192	19	31	8	3UTR	MIRT084974	1	1
hsa-let-7c-5p	NM_001186	BACH1	5214	5230	1	-17.9	1	0.00140093	0.779	3.52247	1.88784	-4.957	15	16	15	3UTR	MIRT084974	1	1
hsa-let-7c-5p	NM_206866	BACH1	5238	5254	1	-17.9	1	0.00140093	0.779	0.419442	0.607512	-4.957	15	16	15	3UTR	MIRT084974	1	1
hsa-let-7c-5p	NM_001204171	MDM4	5724	5749	0.961538	-23.3	1	0.00919101	0.529	0.128631	-0.0366346	-6.51454	19	25	8	3UTR	MIRT112240	1	1
hsa-let-7c-5p	NM_001278516	MDM4	5806	5831	0.961538	-23.3	1	0.00919101	0.529	0.128631	-0.0366346	-6.51454	19	25	8	3UTR	MIRT112240	1	1
hsa-let-7c-5p	NM_001278518	MDM4	5395	5420	0.961538	-23.3	1	0.00919101	0.529	0.128631	-0.0366346	-6.51454	19	25	8	3UTR	MIRT112240	1	1
hsa-let-7c-5p	NM_001278519	MDM4	5205	5230	0.961538	-23.3	1	0.00919101	0.529	0.128631	-0.0366346	-6.51454	19	25	8	3UTR	MIRT112240	1	1
hsa-let-7c-5p	NM_001278517	MDM4	5580	5605	0.961538	-23.3	1	0.00919101	0.529	0.128631	-0.0366346	-6.51454	19	25	8	3UTR	MIRT112240	1	1
hsa-let-7c-5p	NM_001204172	MDM4	4896	4921	0.961538	-23.3	1	0.00919101	0.529	0.128631	-0.0366346	-6.51454	19	25	8	3UTR	MIRT112240	1	1
hsa-let-7c-5p	NM_002393	MDM4	4901	4924	1	-24.2	1	0.00290726	0.412	0.0345661	-0.174189	-4.84971	20	23	15	3UTR	MIRT112240	1	1
hsa-let-7c-5p	NM_001204171	MDM4	3080	3106	1	-22.7	1	0.0256329	0.456	-0.663074	-0.31159	-6.23647	18	26	8	3UTR	MIRT112240	1	1
hsa-let-7c-5p	NM_001278516	MDM4	3162	3188	1	-22.7	1	0.0256329	0.456	-0.663074	-0.31159	-6.23647	18	26	8	3UTR	MIRT112240	1	1
hsa-let-7c-5p	NM_001278518	MDM4	2751	2777	1	-22.7	1	0.0256329	0.456	-0.663074	-0.31159	-6.23647	18	26	8	3UTR	MIRT112240	1	1
hsa-let-7c-5p	NM_001278519	MDM4	2561	2587	1	-22.7	1	0.0256329	0.456	-0.663074	-0.31159	-6.23647	18	26	8	3UTR	MIRT112240	1	1
hsa-let-7c-5p	NM_001278517	MDM4	2936	2962	1	-22.7	1	0.0256329	0.456	-0.663074	-0.31159	-6.23647	18	26	8	3UTR	MIRT112240	1	1
hsa-let-7c-5p	NM_001204172	MDM4	2252	2278	1	-22.7	1	0.0256329	0.456	-0.663074	-0.31159	-6.23647	18	26	8	3UTR	MIRT112240	1	1
hsa-let-7c-5p	NM_001955	EDN1	1703	1724	1	-19	1	0.0028537	0.735	0.683239	0.471569	-8.64781	17	21	9	3UTR	MIRT244067	1	1
hsa-let-7c-5p	NM_001282765	CDV3	908	928	1	-18.2	1	0.00262056	0.544	0.460743	0.505467	-6.66278	15	20	12	3UTR	MIRT255312	1	1
hsa-let-7c-5p	NM_001134423	CDV3	750	770	1	-18.2	1	0.00262056	0.544	0.460743	0.505467	-6.66278	15	20	12	3UTR	MIRT255312	1	1
hsa-let-7c-5p	NM_020786	PDP2	2826	2847	1	-22.4	1	0.445689	0.544	0.0065323	0.00305878	-4.84971	17	21	7	3UTR	MIRT284526	1	1
hsa-let-7c-5p	NM_001165931	RRM2	1723	1743	1	-24.1	1	0.00147269	0.632	0.651686	0.48509	-3.93757	18	20	9	3UTR	MIRT297011	1	1
hsa-let-7c-5p	NM_001034	RRM2	1555	1575	1	-24.1	1	0.00147269	0.632	0.592714	0.48369	-3.93757	18	20	9	3UTR	MIRT297011	1	1
hsa-let-7c-5p	NM_002357	MXD1	2547	2564	1	-20	1	0.000436871	0.412	1.2827	0.341181	-6.62614	16	17	16	3UTR	MIRT303318	1	1
hsa-let-7c-5p	NM_001202514	MXD1	2517	2534	1	-20	1	0.000436871	0.412	0.125236	0.0615324	-6.62614	16	17	16	3UTR	MIRT303318	1	1
hsa-let-7c-5p	NM_002717	PPP2R2A	3013	3028	1	-18.1	1	0.188099	0.676	0.0304308	1.58553	-8.2379	13	15	9	3UTR	MIRT322426	1	1
hsa-let-7c-5p	XM_011544566	PPP2R2A	2343	2355	1	-15.8	1	0.0613425	0.672	0	0	-7.48304	11	12	11	3UTR	MIRT322426	1	1
hsa-let-7c-5p	NM_001177591	PPP2R2A	2745	2760	1	-18.1	1	0.188099	0.676	1.72865	1.13476	-8.2379	13	15	9	3UTR	MIRT322426	1	1
hsa-let-7c-5p	NM_006195	PBX3	2322	2341	1	-21.8	1	0.00602391	0.588	3.61235	5.40793	-4.65016	16	19	12	3UTR	MIRT439151	1	1
hsa-let-7c-5p	NM_001330782	PBX3	2209	2228	1	-21.8	1	0.00602391	0.588	3.61235	5.40793	-4.65016	16	19	12	3UTR	MIRT439151	1	1
hsa-let-7c-5p	XM_006717130	PBX3	2351	2370	1	-21.8	1	0.00602391	0.588	0	0	-4.65016	16	19	12	3UTR	MIRT439151	1	1
hsa-let-7c-5p	NM_001134778	PBX3	2236	2255	1	-21.8	1	0.00602391	0.588	6.47218	5.37191	-4.65016	16	19	12	3UTR	MIRT439151	1	1
hsa-let-7c-5p	NM_001270377	ANKRD46	1073	1105	1	-19.3	1	0.0922674	0.603	0.469874	0.310988	-5.08246	15	21	8	3UTR	MIRT449007	1	1
hsa-let-7c-5p	NM_198401	ANKRD46	1178	1210	1	-19.3	1	0.0922674	0.603	0.293335	0.527249	-5.08246	15	21	8	3UTR	MIRT449007	1	1
hsa-let-7c-5p	NM_001270378	ANKRD46	1671	1703	1	-19.3	1	0.0922674	0.603	0.764106	0.622875	-5.08246	15	21	8	3UTR	MIRT449007	1	1
hsa-let-7c-5p	NM_014779	TSC22D2	3663	3683	1	-19.1	1	0.0458677	0.559	2.20165	1.14371	-8.37653	16	20	11	3UTR	MIRT465124	1	1
hsa-let-7c-5p	NM_016040	TMED5	2884	2908	1	-19.5	1	0.0170819	0.647	0.5652	0.402866	-5.18008	20	24	9	3UTR	MIRT466188	1	1
hsa-let-7c-5p	NM_001167830	TMED5	2933	2957	1	-19.5	1	0.0170819	0.647	0.327505	0.881296	-5.18008	20	24	9	3UTR	MIRT466188	1	1
hsa-let-7c-5p	NM_001172663	RAB40C	2234	2254	1	-19.8	1	0.0192457	0.324	0.547548	-0.30926	-5.70655	16	20	11	3UTR	MIRT469712	1	1
hsa-let-7c-5p	NM_001172664	RAB40C	2126	2146	1	-19.8	1	0.0192457	0.324	0.547548	-0.30926	-5.70655	16	20	11	3UTR	MIRT469712	1	1
hsa-let-7c-5p	NM_001172665	RAB40C	2086	2106	1	-19.8	1	0.0192457	0.324	0.547548	-0.30926	-5.70655	16	20	11	3UTR	MIRT469712	1	1
hsa-let-7c-5p	NM_001172666	RAB40C	2029	2049	1	-19.8	1	0.0192457	0.324	1.25081	-0.343104	-5.70655	16	20	11	3UTR	MIRT469712	1	1
hsa-let-7c-5p	NM_021168	RAB40C	2131	2151	1	-19.8	1	0.0192457	0.324	0.406895	-0.823081	-5.70655	16	20	11	3UTR	MIRT469712	1	1
hsa-let-7c-5p	NM_001001925	MTUS1	5120	5156	1	-20.8	1	0.302939	0.544	0.0196386	0.0587554	-4.84971	19	28	7	3UTR	MIRT472736	1	1
hsa-let-7c-5p	NM_001001925	MTUS1	5535	5553	1	-19.4	1	0.114933	0.603	0.417575	0.259666	-4.76182	16	18	13	3UTR	MIRT472736	1	1
hsa-let-7c-5p	NM_001001924	MTUS1	5282	5318	1	-20.8	1	0.302939	0.544	0.0196386	0.0587554	-4.84971	19	28	7	3UTR	MIRT472736	1	1
hsa-let-7c-5p	NM_001001924	MTUS1	5697	5715	1	-19.4	1	0.114933	0.603	0.417575	0.259666	-4.76182	16	18	13	3UTR	MIRT472736	1	1
hsa-let-7c-5p	NM_001166393	MTUS1	2929	2947	1	-19.4	1	0.114933	0.603	3.16307	2.77157	-4.76182	16	18	13	3UTR	MIRT472736	1	1
hsa-let-7c-5p	NM_001001931	MTUS1	3284	3302	1	-19.4	1	0.114933	0.603	1.3275	1.71753	-4.76182	16	18	13	3UTR	MIRT472736	1	1
hsa-let-7c-5p	NM_020749	MTUS1	2685	2702	1	-18.4	1	0.302939	0.544	1.88333	2.63249	-4.84971	14	17	7	3UTR	MIRT472736	1	1
hsa-let-7c-5p	NM_020749	MTUS1	3081	3099	1	-19.4	1	0.114933	0.603	2.03746	2.76682	-4.76182	16	18	13	3UTR	MIRT472736	1	1
hsa-let-7c-5p	NM_001330470	MTUS1	2611	2629	1	-19.4	1	0.114933	0.603	2.82923	2.17544	-4.76182	16	18	13	3UTR	MIRT472736	1	1
hsa-let-7c-5p	NM_019008	MIEF1	2250	2267	1	-19	1	0.00706855	0.485	0	0	-6.67474	16	17	16	3UTR	MIRT473241	1	1
hsa-let-7c-5p	XM_011530237	MIEF1	2295	2312	1	-19	1	0.00706855	0.485	0	0	-6.67474	16	17	16	3UTR	MIRT473241	1	1
hsa-let-7c-5p	NM_001283	AP1S1	666	713	0.961538	-20.4	1	0.0492523	0.338	0.508748	0.588807	-7.05204	15	22	12	3UTR	MIRT481852	1	1
hsa-let-7c-5p	NM_001317818	SLC10A7	701	723	1	-19.8	1	0.031069	0.735	0.397094	0.569065	-10.6827	18	22	14	3UTR	MIRT501172	1	1
hsa-let-7c-5p	NM_032186	ZNF644	1297	1347	1	-22.2	1	0.0157939	0.603	1.30844	2.45313	-5.08246	17	22	9	3UTR	MIRT505018	1	1
hsa-let-7c-5p	NM_201269	ZNF644	4941	4991	1	-22.2	1	0.0157939	0.603	3.23557	2.90679	-5.08246	17	22	9	3UTR	MIRT505018	1	1
hsa-let-7c-5p	NM_016620	ZNF644	1267	1317	1	-22.2	1	0.0157939	0.603	2.39666	2.34926	-5.08246	17	22	9	3UTR	MIRT505018	1	1
hsa-let-7c-5p	XM_017002491	ZNF644	4876	4926	1	-22.2	1	0.0157939	0.603	0	0	-5.08246	17	22	9	3UTR	MIRT505018	1	1
hsa-let-7c-5p	NM_001276320	YOD1	1130	1157	1	-24	1	0.0158146	0.529	-0.355223	0.387479	-4.90607	14	16	14	3UTR	MIRT510516	1	1
hsa-let-7c-5p	NM_001260494	RDX	2624	2673	1	-21	1	0.228697	0.544	4.67822	3.86783	-6.76235	15	19	10	3UTR	MIRT521391	1	1
hsa-let-7c-5p	NM_002906	RDX	2995	3044	1	-21	1	0.228697	0.544	2.74104	3.92722	-6.76235	15	19	10	3UTR	MIRT521391	1	1
hsa-let-7c-5p	NM_004423	DVL3	2816	2830	1	-22.7	1	0.011586	0.412	-0.521929	0.059987	-5.76291	13	14	13	3UTR	MIRT523987	1	1
hsa-let-7c-5p	NM_006547	IGF2BP3	2548	2574	1	-19.2	1	0.00140585	0.662	4.14904	5.71362	-5.18008	18	26	9	3UTR	MIRT547836	1	1
hsa-let-7c-5p	NM_001304536	EPHA4	5431	5449	1	-22.5	1	0.0662063	0.603	3.37084	5.01479	-6.74759	15	18	12	3UTR	MIRT548344	1	1
hsa-let-7c-5p	NM_004438	EPHA4	5266	5284	1	-22.5	1	0.0662063	0.603	3.72663	4.61458	-6.74759	15	18	12	3UTR	MIRT548344	1	1
hsa-let-7c-5p	NM_012117	CBX5	1220	1243	1	-20.6	1	0.00246039	0.515	0.376087	0.645986	-7.2559	17	23	6	3UTR	MIRT549021	1	1
hsa-let-7c-5p	NM_001127321	CBX5	1174	1197	1	-20.6	1	0.00246039	0.515	0.214953	0.674185	-7.2559	17	23	6	3UTR	MIRT549021	1	1
hsa-let-7c-5p	NM_001127322	CBX5	1372	1395	1	-20.6	1	0.00246039	0.515	1.2489	0.889792	-7.2559	17	23	6	3UTR	MIRT549021	1	1
hsa-let-7c-5p	NM_001256441	C19orf47	1614	1627	1	-18.9	1	2.34337e-09	0.353	0	0	-7.05204	12	13	12	3UTR	MIRT559089	1	1
hsa-let-7c-5p	NM_001289410	FAM104A	2018	2034	1	-20.2	1	0.0013574	0.485	3.18553	3.33002	-4.957	14	16	11	3UTR	MIRT574789	1	1
hsa-let-7c-5p	NM_001289410	FAM104A	1026	1048	1	-19.7	1	0.00734389	0.647	3.56153	2.96139	-4.65016	14	18	9	3UTR	MIRT574789	1	1
hsa-let-7c-5p	NM_001289411	FAM104A	2036	2052	1	-20.2	1	0.0013574	0.485	1.50882	3.45506	-4.957	14	16	11	3UTR	MIRT574789	1	1
hsa-let-7c-5p	NM_001289411	FAM104A	1044	1066	1	-19.7	1	0.00734389	0.647	1.68172	3.19393	-4.65016	14	18	9	3UTR	MIRT574789	1	1
hsa-let-7c-5p	NM_032837	FAM104A	2118	2134	1	-20.2	1	0.0013574	0.485	1.98516	3.03156	-4.957	14	16	11	3UTR	MIRT574789	1	1
hsa-let-7c-5p	NM_032837	FAM104A	1126	1148	1	-19.7	1	0.00734389	0.647	0.454033	1.04014	-4.65016	14	18	9	3UTR	MIRT574789	1	1
hsa-let-7c-5p	NM_001098832	FAM104A	2181	2197	1	-20.2	1	0.0013574	0.485	2.76821	3.98626	-4.957	14	16	11	3UTR	MIRT574789	1	1
hsa-let-7c-5p	NM_001289412	FAM104A	1954	1970	1	-20.2	1	0.0013574	0.485	3.07121	2.30708	-4.957	14	16	11	3UTR	MIRT574789	1	1
hsa-let-7c-5p	NM_001289412	FAM104A	962	984	1	-19.7	1	0.00734389	0.647	0.724886	1.74777	-4.65016	14	18	9	3UTR	MIRT574789	1	1
hsa-let-7c-5p	NM_016352	CPA4	1919	1948	1	-23.8	1	0.0491033	0.426	-0.212389	-0.138262	-4.84971	17	19	17	3UTR	MIRT682608	1	1
hsa-let-7c-5p	NM_016352	CPA4	2606	2654	1	-22.7	1	0.0376348	0.559	0.0741255	0.0769441	-5.26888	17	20	9	3UTR	MIRT682608	1	1
hsa-let-7c-5p	NM_001163446	CPA4	1820	1849	1	-23.8	1	0.0491033	0.426	-0.212389	-0.138262	-4.84971	17	19	17	3UTR	MIRT682608	1	1
hsa-let-7c-5p	NM_001163446	CPA4	2507	2555	1	-22.7	1	0.0376348	0.559	0.0741255	0.0769441	-5.26888	17	20	9	3UTR	MIRT682608	1	1
hsa-let-7c-5p	NM_025191	EDEM3	3962	3984	1	-19.4	1	0.125412	0.544	1.7697	1.4615	-5.92733	19	22	12	3UTR	MIRT704029	1	1
hsa-let-7c-5p	NM_001319960	EDEM3	4010	4032	1	-19.4	1	0.125412	0.544	1.07269	1.1338	-5.92733	19	22	12	3UTR	MIRT704029	1	1
hsa-let-7c-5p	XM_017019338	NAP1L1	2067	2082	0.961538	-18.4	1	0.00421968	0.676	0	0	-5.76291	13	15	8	3UTR	MIRT712371	1	1
hsa-let-7e-5p	NM_006306	SMC1A	4752	4776	1	-21.3	1	0.0456011	0.618	0	0	-8.00486	19	24	10	3UTR	MIRT004469	1	1
hsa-let-7e-5p	NM_001281463	SMC1A	4898	4922	1	-21.3	1	0.0456011	0.618	0	0	-8.00486	19	24	10	3UTR	MIRT004469	1	1
hsa-let-7e-5p	NM_053056	CCND1	1721	1742	1	-20.4	1	0.0107845	0.588	0.540145	0.71907	-3.93757	19	21	13	3UTR	MIRT006122	1	1
hsa-let-7e-5p	NM_053056	CCND1	2616	2633	1	-20.2	1	0.0505862	0.647	0.233497	0.157515	-3.79332	15	17	11	3UTR	MIRT006122	1	1
hsa-let-7e-5p	NM_001317123	AGO1	4084	4127	0.961538	-23.2	1	0.0663714	0.529	1.87124	0.722664	-8.83026	16	20	12	3UTR	MIRT051424	1	1
hsa-let-7e-5p	NM_012199	AGO1	4240	4283	0.961538	-23.2	1	0.0663714	0.529	0.652465	0.69309	-8.83026	16	20	12	3UTR	MIRT051424	1	1
hsa-let-7e-5p	NM_001260494	RDX	2649	2673	0.974359	-18.5	1	0.228697	0.544	2.52122	3.89726	-9.06125	13	19	8	3UTR	MIRT051447	1	1
hsa-let-7e-5p	NM_001286439	NME4	813	833	1	-18.2	1	0.00417916	0.412	0.0153352	-0.0766295	-6.82767	12	17	7	3UTR	MIRT051476	1	1
hsa-let-7e-5p	NM_001286435	NME4	736	756	1	-18.2	1	0.00417916	0.412	0.753047	-0.186538	-6.82767	12	17	7	3UTR	MIRT051476	1	1
hsa-let-7e-5p	NM_005009	NME4	626	646	1	-18.2	1	0.00417916	0.412	0.753047	-0.186538	-6.82767	12	17	7	3UTR	MIRT051476	1	1
hsa-let-7e-5p	NM_001286433	NME4	524	544	1	-18.2	1	0.00417916	0.412	0.0153352	-0.0766295	-6.82767	12	17	7	3UTR	MIRT051476	1	1
hsa-let-7e-5p	NM_001286440	NME4	942	962	1	-18.2	1	0.00417916	0.412	0.0153352	-0.0766295	-6.82767	12	17	7	3UTR	MIRT051476	1	1
hsa-let-7e-5p	NM_000875	IGF1R	9289	9308	1	-22.2	1	0.0017883	0.515	1.1634	1.4355	-6.51454	15	19	12	3UTR	MIRT051489	1	1
hsa-let-7e-5p	NM_001291858	IGF1R	9286	9305	1	-22.2	1	0.0017883	0.515	1.1634	1.4355	-6.51454	15	19	12	3UTR	MIRT051489	1	1
hsa-let-7e-5p	NM_020120	UGGT1	8456	8474	1	-24	1	0.047575	0.441	0.126737	-0.0407038	-3.93757	16	18	11	3UTR	MIRT051507	1	1
hsa-let-7e-5p	NM_001136049	LMLN	2253	2277	1	-21.9	1	0.0244723	0.471	0.182785	-0.0388567	-8.00486	18	24	5	3UTR	MIRT051516	1	1
hsa-let-7e-5p	NM_033029	LMLN	2142	2166	1	-21.9	1	0.0244723	0.471	0.182785	-0.0388567	-8.00486	18	24	5	3UTR	MIRT051516	1	1
hsa-let-7e-5p	NM_001243127	PACS2	4600	4643	1	-23.1	1	0.000395364	0.382	-0.332263	-0.475232	-5.22671	15	19	12	3UTR	MIRT051538	1	1
hsa-let-7e-5p	NM_001100913	PACS2	5123	5166	1	-23.1	1	0.000395364	0.382	-0.577128	-0.39158	-5.22671	15	19	12	3UTR	MIRT051538	1	1
hsa-let-7e-5p	NM_015197	PACS2	5078	5121	1	-23.1	1	0.000395364	0.382	-0.577128	-0.39158	-5.22671	15	19	12	3UTR	MIRT051538	1	1
hsa-let-7e-5p	NM_005274	GNG5	675	694	1	-18.7	1	0.432837	0.632	-0.800143	-0.279337	-8.42926	16	19	10	3UTR	MIRT051558	1	1
hsa-let-7e-5p	NM_003749	IRS2	4957	4992	1	-24.2	1	0.0124776	0.485	1.62946	1.62256	-3.93757	16	22	10	3UTR	MIRT051561	1	1
hsa-let-7e-5p	XM_024450656	ZNF652	9259	9281	1	-22.6	1	0.0136464	0.691	0	0	-8.05661	18	22	11	3UTR	MIRT051578	1	1
hsa-let-7e-5p	NM_001722	POLR3D	1768	1803	1	-21.3	1	0.0278548	0.529	0.573338	0.886861	-4.90607	14	18	8	3UTR	MIRT051623	1	1
hsa-let-7e-5p	NM_032116	KATNAL1	2475	2491	1	-22.9	1	0.00324259	0.485	0.23905	0.282199	-6.10696	15	16	15	3UTR	MIRT051628	1	1
hsa-let-7e-5p	NM_032116	KATNAL1	3988	4004	1	-21.8	1	0.00137305	0.426	0.0896402	0.181778	-5.45975	14	16	12	3UTR	MIRT051628	1	1
hsa-let-7e-5p	NM_001014380	KATNAL1	2433	2449	1	-22.9	1	0.00324259	0.485	0.0421506	-0.0457533	-6.10696	15	16	15	3UTR	MIRT051628	1	1
hsa-let-7e-5p	NM_001014380	KATNAL1	3946	3962	1	-21.8	1	0.00137305	0.426	0.0157323	0.192864	-5.45975	14	16	12	3UTR	MIRT051628	1	1
hsa-let-7e-5p	NM_012117	CBX5	8376	8392	1	-24.5	1	0.000258773	0.382	0.0997641	-0.132633	-5.33701	15	16	15	3UTR	MIRT051655	1	1
hsa-let-7e-5p	NM_012117	CBX5	4363	4408	1	-24.3	1	0.0031754	0.397	0.243913	0.0250586	-3.93757	16	19	11	3UTR	MIRT051655	1	1
hsa-let-7e-5p	NM_001127321	CBX5	8330	8346	1	-24.5	1	0.000258773	0.382	-0.106811	0.172534	-5.33701	15	16	15	3UTR	MIRT051655	1	1
hsa-let-7e-5p	NM_001127322	CBX5	8528	8544	1	-24.5	1	0.000258773	0.382	0.300079	0.0283483	-5.33701	15	16	15	3UTR	MIRT051655	1	1
hsa-let-7e-5p	NM_001127322	CBX5	4515	4560	1	-24.3	1	0.0031754	0.397	0.0136022	0.0213182	-3.93757	16	19	11	3UTR	MIRT051655	1	1
hsa-let-7e-5p	XM_017008986	SUB1	3133	3148	1	-20.5	1	0.202196	0.632	0	0	-9.54201	12	15	11	3UTR	MIRT051658	1	1
hsa-let-7e-5p	NM_006713	SUB1	3037	3052	1	-20.5	1	0.202196	0.632	0.57465	0.395408	-9.54201	12	15	11	3UTR	MIRT051658	1	1
hsa-let-7e-5p	NM_000618	IGF1	6089	6105	1	-24.9	1	0.000901056	0.412	1.63134	1.10143	-5.33701	15	16	15	3UTR	MIRT054579	1	1
hsa-let-7e-5p	NM_000618	IGF1	6110	6132	1	-24.3	1	0.000302403	0.426	1.69858	1.021	-3.93757	16	19	11	3UTR	MIRT054579	1	1
hsa-let-7e-5p	NM_001111283	IGF1	6138	6154	1	-24.9	1	0.000901056	0.412	0.215732	1.90197	-5.33701	15	16	15	3UTR	MIRT054579	1	1
hsa-let-7e-5p	NM_001111283	IGF1	6159	6181	1	-24.3	1	0.000302403	0.426	1.60952	1.70798	-3.93757	16	19	11	3UTR	MIRT054579	1	1
hsa-let-7e-5p	NM_001111284	IGF1	5927	5943	1	-24.9	1	0.000901056	0.412	2.09311	0.950976	-5.33701	15	16	15	3UTR	MIRT054579	1	1
hsa-let-7e-5p	NM_001111284	IGF1	5948	5970	1	-24.3	1	0.000302403	0.426	0.36268	1.89534	-3.93757	16	19	11	3UTR	MIRT054579	1	1
hsa-let-7e-5p	NM_001012754	NHLRC3	2266	2287	1	-21.4	1	0.00918537	0.765	-0.0929212	-0.392863	-6.42973	19	21	12	3UTR	MIRT068528	1	1
hsa-let-7e-5p	NM_001012754	NHLRC3	2589	2608	1	-19.8	1	0.0234306	0.588	-0.251386	-0.136404	-4.02637	14	16	14	3UTR	MIRT068528	1	1
hsa-let-7e-5p	NM_001017370	NHLRC3	2065	2086	1	-21.4	1	0.00918537	0.765	-0.422226	-0.104419	-6.42973	19	21	12	3UTR	MIRT068528	1	1
hsa-let-7e-5p	NM_004852	ONECUT2	8142	8167	1	-18.9	1	0.0831073	0.75	0.870287	2.37617	-3.79332	16	18	16	3UTR	MIRT080398	1	1
hsa-let-7e-5p	NM_004852	ONECUT2	11215	11237	1	-20.4	1	0.503163	0.559	-0.0662643	1.0251	-6.67474	16	22	6	3UTR	MIRT080398	1	1
hsa-let-7e-5p	NM_001186	BACH1	4388	4419	1	-21.5	1	0.0711704	0.603	1.053	1.27825	-4.90607	14	16	14	3UTR	MIRT084976	1	1
hsa-let-7e-5p	NM_206866	BACH1	4412	4443	1	-21.5	1	0.0711704	0.603	0.88017	1.68615	-4.90607	14	16	14	3UTR	MIRT084976	1	1
hsa-let-7e-5p	NM_006315	PCGF3	2915	2935	1	-20.4	1	0.227137	0.647	1.19607	0.233637	-4.79441	17	20	9	3UTR	MIRT094160	1	1
hsa-let-7e-5p	NM_001128430	SMARCAD1	3922	3935	1	-17.9	1	0.0733153	0.618	0.336527	1.12134	-6.00433	12	13	12	3UTR	MIRT094460	1	1
hsa-let-7e-5p	NM_001128429	SMARCAD1	4020	4033	1	-17.9	1	0.0733153	0.618	0.553885	0.888461	-6.00433	12	13	12	3UTR	MIRT094460	1	1
hsa-let-7e-5p	NM_020159	SMARCAD1	4014	4027	1	-17.9	1	0.0733153	0.618	0.553885	0.888461	-6.00433	12	13	12	3UTR	MIRT094460	1	1
hsa-let-7e-5p	NM_001254949	SMARCAD1	2836	2849	1	-17.9	1	0.0733153	0.618	0.732429	1.0018	-6.00433	12	13	12	3UTR	MIRT094460	1	1
hsa-let-7e-5p	NM_152407	GRPEL2	1892	1907	1	-19.3	1	0.00306418	0.412	0.427575	-0.0679601	-10.1092	14	15	14	3UTR	MIRT095766	1	1
hsa-let-7e-5p	NM_002393	MDM4	3230	3256	1	-27.2	1	0.0256329	0.456	-0.0992596	-0.37277	-3.93757	16	19	10	3UTR	MIRT112242	1	1
hsa-let-7e-5p	NM_001204171	MDM4	3080	3106	1	-27.2	1	0.0256329	0.456	-0.440795	-0.31099	-3.93757	16	19	10	3UTR	MIRT112242	1	1
hsa-let-7e-5p	NM_001204171	MDM4	9310	9328	1	-26.6	1	0.018212	0.382	0.161802	-0.33423	-3.93757	16	18	12	3UTR	MIRT112242	1	1
hsa-let-7e-5p	NM_001278516	MDM4	3162	3188	1	-27.2	1	0.0256329	0.456	-0.440795	-0.31099	-3.93757	16	19	10	3UTR	MIRT112242	1	1
hsa-let-7e-5p	NM_001278516	MDM4	9392	9410	1	-26.6	1	0.018212	0.382	0.161802	-0.33423	-3.93757	16	18	12	3UTR	MIRT112242	1	1
hsa-let-7e-5p	NM_001278518	MDM4	2751	2777	1	-27.2	1	0.0256329	0.456	-0.440795	-0.31099	-3.93757	16	19	10	3UTR	MIRT112242	1	1
hsa-let-7e-5p	NM_001278518	MDM4	8981	8999	1	-26.6	1	0.018212	0.382	0.161802	-0.33423	-3.93757	16	18	12	3UTR	MIRT112242	1	1
hsa-let-7e-5p	NM_001278519	MDM4	2561	2587	1	-27.2	1	0.0256329	0.456	-0.440795	-0.31099	-3.93757	16	19	10	3UTR	MIRT112242	1	1
hsa-let-7e-5p	NM_001278519	MDM4	8791	8809	1	-26.6	1	0.018212	0.382	0.161802	-0.33423	-3.93757	16	18	12	3UTR	MIRT112242	1	1
hsa-let-7e-5p	NM_001278517	MDM4	2936	2962	1	-27.2	1	0.0256329	0.456	-0.440795	-0.31099	-3.93757	16	19	10	3UTR	MIRT112242	1	1
hsa-let-7e-5p	NM_001278517	MDM4	9166	9184	1	-26.6	1	0.018212	0.382	0.161802	-0.33423	-3.93757	16	18	12	3UTR	MIRT112242	1	1
hsa-let-7e-5p	NM_001204172	MDM4	2252	2278	1	-27.2	1	0.0256329	0.456	-0.440795	-0.31099	-3.93757	16	19	10	3UTR	MIRT112242	1	1
hsa-let-7e-5p	NM_001204172	MDM4	8482	8500	1	-26.6	1	0.018212	0.382	0.161802	-0.33423	-3.93757	16	18	12	3UTR	MIRT112242	1	1
hsa-let-7e-5p	NM_001322177	PDE12	5372	5422	1	-24.6	1	0.00139699	0.456	0.375109	-0.00170093	-3.93757	20	26	12	3UTR	MIRT120921	1	1
hsa-let-7e-5p	NM_001322177	PDE12	2526	2576	1	-24.3	1	0.00249029	0.397	0.0461853	-0.0301645	-3.93757	16	19	11	3UTR	MIRT120921	1	1
hsa-let-7e-5p	NM_177966	PDE12	5199	5249	1	-24.6	1	0.00139699	0.456	0.375109	-0.00170093	-3.93757	20	26	12	3UTR	MIRT120921	1	1
hsa-let-7e-5p	NM_177966	PDE12	2353	2403	1	-24.3	1	0.00249029	0.397	0.0461853	-0.0301645	-3.93757	16	19	11	3UTR	MIRT120921	1	1
hsa-let-7e-5p	NM_003811	TNFSF9	1152	1170	1	-26.3	1	0.0548703	0.471	0.316867	0.0514097	-3.93757	16	18	12	3UTR	MIRT152272	1	1
hsa-let-7e-5p	NM_001127457	CRY2	2959	2972	1	-19.1	1	0.0325334	0.426	0.359029	0.401944	-7.16235	11	13	6	3UTR	MIRT180603	1	1
hsa-let-7e-5p	NM_021117	CRY2	3091	3108	1	-20.4	1	0.0325334	0.426	0.508802	0.686225	-7.16235	15	17	10	3UTR	MIRT180603	1	1
hsa-let-7e-5p	NM_175921	C5orf51	3297	3343	1	-20	1	0.110109	0.574	0.139305	0.0372835	-5.61866	12	15	8	3UTR	MIRT215720	1	1
hsa-let-7e-5p	NM_001220777	CDKN1A	616	637	1	-21.4	1	0.0859425	0.559	0.317086	0.954205	-5.22671	19	21	16	3UTR	MIRT218815	1	1
hsa-let-7e-5p	NM_078467	CDKN1A	618	639	1	-21.4	1	0.0859425	0.559	0.317086	0.954205	-5.22671	19	21	16	3UTR	MIRT218815	1	1
hsa-let-7e-5p	NM_000389	CDKN1A	671	692	1	-21.4	1	0.0859425	0.559	2.57	0.404092	-5.22671	19	21	16	3UTR	MIRT218815	1	1
hsa-let-7e-5p	NM_001220778	CDKN1A	781	802	1	-21.4	1	0.0859425	0.559	0.317086	0.954205	-5.22671	19	21	16	3UTR	MIRT218815	1	1
hsa-let-7e-5p	NM_001039111	TRIM71	2822	2850	1	-21.2	1	0.038902	0.706	2.98852	3.29951	-6.76235	17	28	10	3UTR	MIRT243473	1	1
hsa-let-7e-5p	NM_001185073	CLDN12	1614	1636	1	-19.3	1	0.102499	0.706	-0.0477466	0.250635	-6.81899	17	22	12	3UTR	MIRT260707	1	1
hsa-let-7e-5p	NM_001185072	CLDN12	1653	1675	1	-19.3	1	0.102499	0.706	-0.0477466	0.250635	-6.81899	17	22	12	3UTR	MIRT260707	1	1
hsa-let-7e-5p	NM_012129	CLDN12	1610	1632	1	-19.3	1	0.102499	0.706	-0.0477466	0.250635	-6.81899	17	22	12	3UTR	MIRT260707	1	1
hsa-let-7e-5p	NM_001165931	RRM2	1710	1743	1	-26.7	1	0.00147269	0.632	0.15632	0.444473	-3.93757	18	21	10	3UTR	MIRT297013	1	1
hsa-let-7e-5p	NM_001034	RRM2	1542	1575	1	-26.7	1	0.00147269	0.632	0.179909	0.557921	-3.93757	18	21	10	3UTR	MIRT297013	1	1
hsa-let-7e-5p	NM_001207068	BZW1	1477	1522	1	-23.6	1	0.152313	0.574	5.11054	3.04002	-5.08246	15	18	11	3UTR	MIRT300037	1	1
hsa-let-7e-5p	NM_001039570	KREMEN1	1610	1630	1	-21.5	1	0.00621148	0.441	0.0727252	-0.179607	-7.05204	15	20	12	3UTR	MIRT300893	1	1
hsa-let-7e-5p	NM_002357	MXD1	4466	4487	1	-19.5	1	0.140359	0.632	-0.411887	0.75843	-5.9393	18	21	11	3UTR	MIRT303320	1	1
hsa-let-7e-5p	NM_002357	MXD1	1726	1766	1	-18.6	1	0.00482273	0.632	2.30484	1.9111	-7.05204	12	14	12	3UTR	MIRT303320	1	1
hsa-let-7e-5p	NM_001202514	MXD1	4436	4457	1	-19.5	1	0.140359	0.632	0.732458	0.688107	-5.9393	18	21	11	3UTR	MIRT303320	1	1
hsa-let-7e-5p	NM_001202514	MXD1	1696	1736	1	-18.6	1	0.00482273	0.632	2.74393	1.91003	-7.05204	12	14	12	3UTR	MIRT303320	1	1
hsa-let-7e-5p	NM_002717	PPP2R2A	1908	1931	1	-17.5	1	0.00925645	0.647	4.26491	3.94138	-6.24613	18	23	8	3UTR	MIRT322428	1	1
hsa-let-7e-5p	NM_001177591	PPP2R2A	1640	1663	1	-17.5	1	0.00925645	0.647	3.98499	3.85993	-6.24613	18	23	8	3UTR	MIRT322428	1	1
hsa-let-7e-5p	NM_024674	LIN28A	2942	2955	0.961538	-21.1	1	0.0024423	0.426	-0.520355	0.0755791	-7.05204	12	13	12	3UTR	MIRT437395	1	1
hsa-let-7e-5p	NM_024674	LIN28A	2912	2928	1	-23.3	1	1.3064e-05	0.412	-0.0126841	-0.0912571	-6.10696	15	16	15	3UTR	MIRT437395	1	1
hsa-let-7e-5p	NM_016040	TMED5	4238	4259	1	-18.4	1	0.152555	0.544	0.671627	0.455779	-10.974	17	21	10	3UTR	MIRT466184	1	1
hsa-let-7e-5p	NM_001167830	TMED5	4287	4308	1	-18.4	1	0.152555	0.544	0.420041	0.531254	-10.974	17	21	10	3UTR	MIRT466184	1	1
hsa-let-7e-5p	NM_001167830	TMED5	1340	1360	1	-18.3	1	0.00702988	0.632	0.426717	0.144542	-12.6861	15	20	8	3UTR	MIRT466184	1	1
hsa-let-7e-5p	NM_001172663	RAB40C	2232	2263	1	-21.2	1	0.00255794	0.338	0.629595	-0.433356	-5.76291	13	16	8	3UTR	MIRT469714	1	1
hsa-let-7e-5p	NM_001172664	RAB40C	2124	2155	1	-21.2	1	0.00255794	0.338	0.629595	-0.433356	-5.76291	13	16	8	3UTR	MIRT469714	1	1
hsa-let-7e-5p	NM_001172665	RAB40C	2084	2115	1	-21.2	1	0.00255794	0.338	0.629595	-0.433356	-5.76291	13	16	8	3UTR	MIRT469714	1	1
hsa-let-7e-5p	NM_173582	PGM2L1	6297	6319	1	-20.7	1	0.0336216	0.647	0.690454	1.45745	-8.10843	17	22	8	3UTR	MIRT471271	1	1
hsa-let-7e-5p	NM_173582	PGM2L1	5838	5865	1	-18.8	1	0.0193815	0.706	0.852067	0.618901	-3.93757	18	27	11	3UTR	MIRT471271	1	1
hsa-let-7e-5p	NM_001001925	MTUS1	5133	5156	1	-22.7	1	0.302939	0.544	0.477862	0.0531673	-3.79332	15	18	11	3UTR	MIRT472739	1	1
hsa-let-7e-5p	NM_001001924	MTUS1	5295	5318	1	-22.7	1	0.302939	0.544	0.477862	0.0531673	-3.79332	15	18	11	3UTR	MIRT472739	1	1
hsa-let-7e-5p	NM_001001931	MTUS1	2882	2905	1	-22.7	1	0.302939	0.544	2.44485	3.30907	-3.79332	15	18	11	3UTR	MIRT472739	1	1
hsa-let-7e-5p	NM_020749	MTUS1	2679	2702	1	-22.7	1	0.302939	0.544	1.92798	2.66062	-3.79332	15	18	11	3UTR	MIRT472739	1	1
hsa-let-7e-5p	NM_001330470	MTUS1	2226	2238	1	-20.4	1	0.254361	0.574	3.6726	4.33979	-6.78234	11	12	11	3UTR	MIRT472739	1	1
hsa-let-7e-5p	NM_001195626	MLLT10	4491	4515	1	-19.6	1	0.02955	0.706	0.0787991	0.918689	-7.28438	19	24	11	3UTR	MIRT473134	1	1
hsa-let-7e-5p	XM_024448203	MLLT10	4039	4063	1	-19.6	1	0.0266832	0.701	0	0	-7.28438	19	24	11	3UTR	MIRT473134	1	1
hsa-let-7e-5p	NM_019008	MIEF1	2546	2562	1	-19.6	1	0.0619995	0.485	0	0	-5.72816	14	16	10	3UTR	MIRT473234	1	1
hsa-let-7e-5p	XM_011530237	MIEF1	2591	2607	1	-19.6	1	0.0619995	0.485	0	0	-5.72816	14	16	10	3UTR	MIRT473234	1	1
hsa-let-7e-5p	NM_002657	PLAGL2	3446	3467	1	-23.3	1	0.054865	0.456	0.88484	0.778967	-6.74759	12	14	12	3UTR	MIRT485296	1	1
hsa-let-7e-5p	XM_005257703	LIMD2	717	731	1	-18.6	1	0.0347767	0.353	0	0	-5.76291	13	14	13	3UTR	MIRT493323	1	1
hsa-let-7e-5p	NM_003246	THBS1	3824	3852	1	-20.2	1	0.0163144	0.529	1.13911	1.61953	-8.85129	18	20	18	3UTR	MIRT500819	1	1
hsa-let-7e-5p	NM_014901	RNF44	3187	3203	1	-21.3	1	1.27059e-05	0.338	6.44241	5.51386	-6.28309	14	16	8	3UTR	MIRT501355	1	1
hsa-let-7e-5p	NM_032186	ZNF644	1316	1354	1	-22.8	1	0.104468	0.618	3.43542	2.29979	-4.65016	16	19	12	3UTR	MIRT505017	1	1
hsa-let-7e-5p	NM_032186	ZNF644	2028	2047	1	-21.2	1	0.00051419	0.618	1.51276	0.8773	-6.51454	16	19	6	3UTR	MIRT505017	1	1
hsa-let-7e-5p	NM_201269	ZNF644	4960	4998	1	-22.8	1	0.104468	0.618	2.43259	3.05802	-4.65016	16	19	12	3UTR	MIRT505017	1	1
hsa-let-7e-5p	NM_016620	ZNF644	1286	1324	1	-22.8	1	0.104468	0.618	2.88306	2.41109	-4.65016	16	19	12	3UTR	MIRT505017	1	1
hsa-let-7e-5p	XM_017002491	ZNF644	4895	4933	1	-22.8	1	0.104468	0.618	0	0	-4.65016	16	19	12	3UTR	MIRT505017	1	1
hsa-let-7e-5p	XM_011527428	ZNF566	4726	4742	1	-21.9	1	0.00122787	0.426	0	0	-5.33701	15	16	15	3UTR	MIRT510395	1	1
hsa-let-7e-5p	XM_011527428	ZNF566	4756	4769	1	-21.1	1	0.000951521	0.441	0	0	-7.05204	12	13	12	3UTR	MIRT510395	1	1
hsa-let-7e-5p	XM_006723447	ZNF566	4964	4980	1	-21.9	1	0.00122787	0.426	0	0	-5.33701	15	16	15	3UTR	MIRT510395	1	1
hsa-let-7e-5p	XM_006723447	ZNF566	4994	5007	1	-21.1	1	0.000951521	0.441	0	0	-7.05204	12	13	12	3UTR	MIRT510395	1	1
hsa-let-7e-5p	NM_001145345	ZNF566	4620	4636	1	-21.9	1	0.00122787	0.426	0.357308	0.311768	-5.33701	15	16	15	3UTR	MIRT510395	1	1
hsa-let-7e-5p	NM_001145345	ZNF566	4650	4663	1	-21.1	1	0.000951521	0.441	0.568711	0.416344	-7.05204	12	13	12	3UTR	MIRT510395	1	1
hsa-let-7e-5p	NM_032838	ZNF566	4585	4598	1	-21.1	1	0.000951521	0.441	0.613689	-0.0491889	-7.05204	12	13	12	3UTR	MIRT510395	1	1
hsa-let-7e-5p	NM_004423	DVL3	2801	2830	1	-21	1	0.011586	0.412	0.417443	-0.0489377	-6.8193	12	15	8	3UTR	MIRT523990	1	1
hsa-let-7e-5p	NM_194298	SLC16A9	2150	2171	1	-18.5	1	0.0594617	0.618	3.57089	4.16193	-6.25121	18	21	12	3UTR	MIRT543868	1	1
hsa-let-7e-5p	NM_001195684	TGFBR3	4086	4107	1	-18.7	1	0.194148	0.676	1.97883	3.37078	-6.08354	17	21	12	3UTR	MIRT546334	1	1
hsa-let-7e-5p	NM_001195684	TGFBR3	3385	3405	1	-18.7	1	0.086704	0.559	1.22283	2.63793	-4.957	17	20	10	3UTR	MIRT546334	1	1
hsa-let-7e-5p	NM_001195683	TGFBR3	4250	4271	1	-18.7	1	0.194148	0.676	0.867708	2.31835	-6.08354	17	21	12	3UTR	MIRT546334	1	1
hsa-let-7e-5p	NM_003243	TGFBR3	4253	4274	1	-18.7	1	0.194148	0.676	0.653476	2.45356	-6.08354	17	21	12	3UTR	MIRT546334	1	1
hsa-let-7e-5p	NM_001159547	BEND4	3164	3177	1	-18	1	0.18441	0.515	0.0186728	-0.0738354	-6.90779	11	13	6	3UTR	MIRT549208	1	1
hsa-let-7e-5p	NM_004821	HAND1	1629	1656	0.961538	-20.3	1	0.767432	0.456	-0.4085	0.250276	-4.17062	15	20	10	3UTR	MIRT557372	1	1
hsa-let-7e-5p	NM_001256441	C19orf47	1841	1858	1	-20	1	0.0168517	0.221	0	0	-7.16235	15	17	10	3UTR	MIRT559087	1	1
hsa-let-7e-5p	NM_021214	ABHD17C	1110	1134	1	-20.3	1	0.0721116	0.632	0.982763	3.04159	-3.93757	16	21	10	3UTR	MIRT568655	1	1
hsa-let-7e-5p	NM_001289410	FAM104A	1808	1820	1	-18.1	1	0.00864648	0.338	1.00284	2.46427	-8.60958	11	12	11	3UTR	MIRT574788	1	1
hsa-let-7e-5p	NM_001289411	FAM104A	1826	1838	1	-18.1	1	0.00864648	0.338	2.42127	2.06653	-8.60958	11	12	11	3UTR	MIRT574788	1	1
hsa-let-7e-5p	NM_032837	FAM104A	1908	1920	1	-18.1	1	0.00864648	0.338	1.16162	1.64854	-8.60958	11	12	11	3UTR	MIRT574788	1	1
hsa-let-7e-5p	NM_001098832	FAM104A	1971	1983	1	-18.1	1	0.00864648	0.338	3.07756	2.7084	-8.60958	11	12	11	3UTR	MIRT574788	1	1
hsa-let-7e-5p	NM_001289412	FAM104A	1744	1756	1	-18.1	1	0.00864648	0.338	0.399478	1.97841	-8.60958	11	12	11	3UTR	MIRT574788	1	1
hsa-let-7e-5p	NM_016352	CPA4	1957	1975	1	-24.3	1	0.00235816	0.471	-0.385661	-0.245795	-3.93757	16	18	11	3UTR	MIRT682604	1	1
hsa-let-7e-5p	NM_016352	CPA4	2744	2758	1	-22.8	1	0.0332841	0.603	0.887042	0.87259	-5.19005	13	14	13	3UTR	MIRT682604	1	1
hsa-let-7e-5p	NM_001163446	CPA4	1858	1876	1	-24.3	1	0.00235816	0.471	-0.385661	-0.245795	-3.93757	16	18	11	3UTR	MIRT682604	1	1
hsa-let-7e-5p	NM_001163446	CPA4	2645	2659	1	-22.8	1	0.0332841	0.603	0.887042	0.87259	-5.19005	13	14	13	3UTR	MIRT682604	1	1
hsa-let-7e-5p	NM_000639	FASLG	1384	1400	1	-19.3	1	7.45175e-05	0.515	1.35841	0.0396549	-4.90607	14	16	8	3UTR	MIRT731263	1	1
hsa-let-7e-5p	NM_001302746	FASLG	1338	1354	1	-19.3	1	7.45175e-05	0.515	1.7551	0.259508	-4.90607	14	16	8	3UTR	MIRT731263	1	1
hsa-let-7e-5p	NM_014584	ERO1A	5186	5208	1	-19.9	1	0.189653	0.632	0	0	-9.4529	16	22	8	3UTR	MIRT735674	1	1
hsa-let-7e-5p	NM_014584	ERO1A	3898	3914	1	-19.6	1	0.0146261	0.382	4.28102	4.1285	-5.45975	14	16	12	3UTR	MIRT735674	1	1
hsa-let-7e-5p	NM_178819	GPAT4	5215	5239	1	-23.1	1	0.0285089	0.456	-0.508199	-0.165145	-6.10696	15	17	15	3UTR	MIRT735677	1	1
hsa-let-7e-5p	NM_004177	STX3	1771	1791	1	-20.9	1	0.109699	0.574	0.00597907	0.0130795	-6.08354	19	20	19	3UTR	MIRT761021	1	1
hsa-let-7e-5p	NM_001178040	STX3	1657	1677	1	-20.9	1	0.109699	0.574	0.00597907	0.0130795	-6.08354	19	20	19	3UTR	MIRT761021	1	1
hsa-let-7e-5p	XM_017018188	STX3	1215	1235	1	-20.9	1	0.109699	0.574	0	0	-6.08354	19	20	19	3UTR	MIRT761021	1	1
hsa-let-7e-5p	XM_017018195	STX3	1104	1124	1	-20.9	1	0.109699	0.574	0	0	-6.08354	19	20	19	3UTR	MIRT761021	1	1
hsa-let-7g-5p	NM_006546	IGF2BP1	3666	3708	1	-22.5	1	0.041906	0.588	0.819969	2.11577	-6.76235	18	23	9	3UTR	MIRT003831	1	1
hsa-let-7g-5p	NM_001160423	IGF2BP1	3249	3291	1	-22.5	1	0.041906	0.588	0.819969	2.11577	-6.76235	18	23	9	3UTR	MIRT003831	1	1
hsa-let-7g-5p	NM_144775	SMCR8	7005	7026	1	-22	1	0.000230874	0.382	-0.415386	-0.310441	-6.2077	18	21	11	3UTR	MIRT076227	1	1
hsa-let-7g-5p	NM_144775	SMCR8	6651	6666	1	-21.7	1	0.000115753	0.456	0.0472284	-0.316059	-4.90607	14	15	14	3UTR	MIRT076227	1	1
hsa-let-7g-5p	NM_004852	ONECUT2	15473	15495	1	-18.1	1	0.0498527	0.618	0.563564	0.293611	-5.77128	17	22	8	3UTR	MIRT080402	1	1
hsa-let-7g-5p	NM_001282764	CDV3	1389	1416	1	-17.8	1	0.00183638	0.574	1.80205	0.81598	-6.08354	16	21	7	3UTR	MIRT255318	1	1
hsa-let-7g-5p	NM_001282765	CDV3	2574	2601	1	-17.8	1	0.00183638	0.574	1.80205	0.81598	-6.08354	16	21	7	3UTR	MIRT255318	1	1
hsa-let-7g-5p	NM_001134423	CDV3	2416	2443	1	-17.8	1	0.00183638	0.574	1.80205	0.81598	-6.08354	16	21	7	3UTR	MIRT255318	1	1
hsa-let-7g-5p	NM_001282763	CDV3	1641	1668	1	-17.8	1	0.00183638	0.574	1.80205	0.81598	-6.08354	16	21	7	3UTR	MIRT255318	1	1
hsa-let-7g-5p	NM_002357	MXD1	1656	1699	1	-20.7	1	0.00104465	0.5	3.96827	2.05834	-10.1658	17	21	11	3UTR	MIRT303323	1	1
hsa-let-7g-5p	NM_001202514	MXD1	1626	1669	1	-20.7	1	0.00104465	0.5	0.214289	0.69843	-10.1658	17	21	11	3UTR	MIRT303323	1	1
hsa-let-7g-5p	NM_002717	PPP2R2A	2978	3028	1	-18.2	1	0.188099	0.676	1.47004	1.25186	-3.93757	19	29	9	3UTR	MIRT322431	1	1
hsa-let-7g-5p	NM_033334	NR6A1	3015	3028	1	-18.7	1	0.000261389	0.441	2.30727	2.49574	-5.61866	12	13	12	3UTR	MIRT471964	1	1
hsa-let-7g-5p	NM_001195626	MLLT10	4123	4164	1	-19.5	1	0.019594	0.603	0.702415	1.25367	-5.10125	19	41	12	3UTR	MIRT473130	1	1
hsa-let-7g-5p	NM_001304564	MIEF1	4124	4145	1	-19.5	1	0.00498938	0.471	0	0	-9.54656	16	21	12	3UTR	MIRT473238	1	1
hsa-let-7g-5p	NM_019008	MIEF1	5179	5200	1	-19.5	1	0.00498938	0.471	0	0	-9.54656	16	21	12	3UTR	MIRT473238	1	1
hsa-let-7g-5p	XM_011530237	MIEF1	5224	5245	1	-19.5	1	0.00498938	0.471	0	0	-9.54656	16	21	12	3UTR	MIRT473238	1	1
hsa-let-7g-5p	NM_001283	AP1S1	701	713	1	-17.6	1	0.0492523	0.338	0.628492	0.763621	-10.3988	11	12	11	3UTR	MIRT481850	1	1
hsa-let-7g-5p	NM_001082578	RBFOX2	6869	6885	1	-17.5	1	4.94764e-05	0.559	0.500313	0.497287	-5.91553	14	16	13	3UTR	MIRT501391	1	1
hsa-let-7g-5p	NM_032932	RAB11FIP4	4892	4909	1	-19.9	1	0.00299375	0.412	-0.0784994	-0.15084	-4.17062	15	17	10	3UTR	MIRT501436	1	1
hsa-let-7g-5p	NM_025009	CEP135	3820	3844	1	-17.5	1	0.0625069	0.691	1.41021	1.0356	-4.84971	14	16	14	3UTR	MIRT502786	1	1
hsa-let-7g-5p	XM_017002491	ZNF644	4876	4926	1	-20.3	1	0.0157939	0.603	0	0	-8.42926	15	20	9	3UTR	MIRT505021	1	1
hsa-let-7g-5p	NM_001276320	YOD1	6124	6143	1	-18.6	1	0.0148387	0.618	0.289383	-0.0561646	-6.39038	15	19	10	3UTR	MIRT510517	1	1
hsa-let-7g-5p	NM_018566	YOD1	6098	6117	1	-18.6	1	0.0148387	0.618	0.25861	2.24252	-6.39038	15	19	10	3UTR	MIRT510517	1	1
hsa-let-7g-5p	NM_004423	DVL3	2815	2830	1	-18.3	1	0.011586	0.412	-0.558834	0.059987	-10.3988	11	13	11	3UTR	MIRT523988	1	1
hsa-let-7g-5p	NM_001195684	TGFBR3	5468	5485	1	-19.7	1	0.00904971	0.721	3.33259	3.47447	-4.84971	16	17	16	3UTR	MIRT546331	1	1
hsa-let-7g-5p	NM_001195683	TGFBR3	5632	5649	1	-19.7	1	0.00904971	0.721	4.64268	2.95363	-4.84971	16	17	16	3UTR	MIRT546331	1	1
hsa-let-7g-5p	NM_003243	TGFBR3	5635	5652	1	-19.7	1	0.00904971	0.721	4.64268	2.95363	-4.84971	16	17	16	3UTR	MIRT546331	1	1
hsa-let-7g-5p	NM_006547	IGF2BP3	2546	2574	1	-17.6	1	0.00140585	0.662	5.08534	5.46434	-5.22671	20	28	9	3UTR	MIRT547835	1	1
hsa-let-7g-5p	NM_001127321	CBX5	1452	1473	1	-18.3	1	0.00464886	0.632	0.283174	1.5705	-12.4461	17	21	13	3UTR	MIRT549023	1	1
hsa-let-7g-5p	NM_001127322	CBX5	1650	1671	1	-18.3	1	0.00464886	0.632	0.200106	0.595565	-12.4461	17	21	13	3UTR	MIRT549023	1	1
hsa-let-7g-5p	NM_001172438	PEG10	4097	4119	1	-19.6	1	0.0683197	0.559	0.803701	1.40894	-6.17234	15	22	11	3UTR	MIRT561780	1	1
hsa-let-7g-5p	NM_001184962	PEG10	4086	4108	1	-19.6	1	0.0683197	0.559	0.803701	1.40894	-6.17234	15	22	11	3UTR	MIRT561780	1	1
hsa-let-7g-5p	NM_001040152	PEG10	4086	4108	1	-19.6	1	0.0683197	0.559	0.803701	1.40894	-6.17234	15	22	11	3UTR	MIRT561780	1	1
hsa-let-7g-5p	NM_021214	ABHD17C	1383	1402	1	-19.9	1	0.0190726	0.618	0.511036	0.340904	-10.4754	17	19	10	3UTR	MIRT568659	1	1
hsa-let-7g-5p	NM_001289412	FAM104A	522	545	1	-19.9	1	0.00828256	0.647	0.33326	-0.0258719	-7.3076	19	23	12	3UTR	MIRT574784	1	1
hsa-let-7g-5p	NM_014584	ERO1A	3314	3346	1	-17.3	1	0.0542102	0.662	1.0556	0.444113	-4.67302	21	32	7	3UTR	MIRT735737	1	1
hsa-let-7i-5p	NM_024551	ADIPOR2	2693	2713	1	-20.9	1	0.0070564	0.544	0	0	-9.94087	16	20	6	3UTR	MIRT063200	1	1
hsa-let-7i-5p	NM_001307939	ARID3B	3552	3578	1	-24.5	1	0.0212484	0.5	0.363974	-0.000979941	-8.55011	16	21	9	3UTR	MIRT073009	1	1
hsa-let-7i-5p	NM_006465	ARID3B	3549	3575	1	-24.5	1	0.0212484	0.5	-0.186514	-0.019329	-8.55011	16	21	9	3UTR	MIRT073009	1	1
hsa-let-7i-5p	NM_144775	SMCR8	6634	6666	1	-28.3	1	0.000115753	0.456	0.210168	-0.323598	-4.17062	19	22	15	3UTR	MIRT076228	1	1
hsa-let-7i-5p	NM_004852	ONECUT2	3452	3470	1	-20.5	1	0.000373157	0.574	4.01839	3.69936	-5.76291	17	18	17	3UTR	MIRT080403	1	1
hsa-let-7i-5p	NM_206866	BACH1	4710	4743	1	-20.6	1	0.0868212	0.662	1.69759	2.24853	-3.93757	20	33	9	3UTR	MIRT084980	1	1
hsa-let-7i-5p	NM_001128430	SMARCAD1	4221	4240	1	-19.4	1	0.00095384	0.632	1.1982	1.11591	-13.2282	16	19	8	3UTR	MIRT094465	1	1
hsa-let-7i-5p	NM_001128429	SMARCAD1	4319	4338	1	-19.4	1	0.00095384	0.632	2.40143	1.06933	-13.2282	16	19	8	3UTR	MIRT094465	1	1
hsa-let-7i-5p	NM_020159	SMARCAD1	4313	4332	1	-19.4	1	0.00095384	0.632	2.40143	1.06933	-13.2282	16	19	8	3UTR	MIRT094465	1	1
hsa-let-7i-5p	NM_001254949	SMARCAD1	3135	3154	1	-19.4	1	0.00095384	0.632	2.11421	0.998693	-13.2282	16	19	8	3UTR	MIRT094465	1	1
hsa-let-7i-5p	NM_152407	GRPEL2	1985	2005	1	-20.7	1	0.0517501	0.706	0.221575	0.221575	-5.03583	17	20	8	3UTR	MIRT095771	1	1
hsa-let-7i-5p	NM_001322177	PDE12	3337	3367	1	-21	1	0.090722	0.691	0.339563	0.283065	-6.24613	18	30	8	3UTR	MIRT120925	1	1
hsa-let-7i-5p	NM_177966	PDE12	3164	3194	1	-21	1	0.090722	0.691	0.339563	0.283065	-6.24613	18	30	8	3UTR	MIRT120925	1	1
hsa-let-7i-5p	NM_021117	CRY2	3504	3523	1	-21.7	1	0.000793706	0.529	0.506933	-0.0702248	-8.09365	16	19	8	3UTR	MIRT180607	1	1
hsa-let-7i-5p	NM_001282764	CDV3	1395	1416	1	-17.7	1	0.00183638	0.574	1.50001	0.72484	-6.08354	17	21	7	3UTR	MIRT255319	1	1
hsa-let-7i-5p	NM_001282763	CDV3	1647	1668	1	-17.7	1	0.00183638	0.574	1.50001	0.72484	-6.08354	17	21	7	3UTR	MIRT255319	1	1
hsa-let-7i-5p	NM_018360	TXLNG	4146	4164	1	-18.4	1	0.0557028	0.647	0	0	-9.65244	13	18	7	3UTR	MIRT259484	1	1
hsa-let-7i-5p	NM_001168683	TXLNG	3750	3768	1	-18.4	1	0.0557028	0.647	0	0	-9.65244	13	18	7	3UTR	MIRT259484	1	1
hsa-let-7i-5p	NM_020786	PDP2	5095	5127	1	-24.2	1	6.20937e-07	0.485	0.593559	0.498225	-5.49511	18	23	10	3UTR	MIRT284532	1	1
hsa-let-7i-5p	NM_001039570	KREMEN1	3038	3061	1	-21.1	1	0.0149865	0.515	0.0179135	-0.108817	-4.99396	21	23	12	3UTR	MIRT300897	1	1
hsa-let-7i-5p	NM_001317123	AGO1	2646	2667	1	-20.4	1	0.011785	0.5	2.69145	4.6979	-4.67302	18	21	12	3UTR	MIRT437857	1	1
hsa-let-7i-5p	NM_012199	AGO1	2802	2823	1	-20.4	1	0.011785	0.5	4.02154	4.11648	-4.67302	18	21	12	3UTR	MIRT437857	1	1
hsa-let-7i-5p	NM_001172663	RAB40C	2617	2636	1	-19.7	1	0.00850897	0.426	-0.652218	-0.00247368	-7.45021	17	19	10	3UTR	MIRT469721	1	1
hsa-let-7i-5p	NM_001172664	RAB40C	2509	2528	1	-19.7	1	0.00850897	0.426	-0.652218	-0.00247368	-7.45021	17	19	10	3UTR	MIRT469721	1	1
hsa-let-7i-5p	NM_001172665	RAB40C	2469	2488	1	-19.7	1	0.00850897	0.426	-0.652218	-0.00247368	-7.45021	17	19	10	3UTR	MIRT469721	1	1
hsa-let-7i-5p	NM_001489	NR6A1	2992	3013	1	-24.4	1	0.000261389	0.441	2.67571	2.96231	-4.88321	19	21	12	3UTR	MIRT471961	1	1
hsa-let-7i-5p	NM_001278546	NR6A1	2995	3016	1	-24.4	1	0.000261389	0.441	2.15139	2.89854	-4.88321	19	21	12	3UTR	MIRT471961	1	1
hsa-let-7i-5p	NM_033334	NR6A1	3007	3028	1	-24.4	1	0.000261389	0.441	2.30727	2.49574	-4.88321	19	21	12	3UTR	MIRT471961	1	1
hsa-let-7i-5p	NM_001304564	MIEF1	4131	4145	1	-18.1	1	0.00498938	0.471	0	0	-9.54656	13	14	13	3UTR	MIRT473236	1	1
hsa-let-7i-5p	NM_019008	MIEF1	5186	5200	1	-18.1	1	0.00498938	0.471	0	0	-9.54656	13	14	13	3UTR	MIRT473236	1	1
hsa-let-7i-5p	NM_053056	CCND1	2612	2633	1	-18.6	1	0.0505862	0.647	0.669127	0.188921	-6.09222	17	21	10	3UTR	MIRT479753	1	1
hsa-let-7i-5p	NM_002657	PLAGL2	3428	3457	1	-24.5	1	0.00104476	0.471	0.899265	1.31122	-3.93757	19	29	9	3UTR	MIRT485302	1	1
hsa-let-7i-5p	NM_014872	ZBTB5	2781	2803	1	-19.3	1	0.000978527	0.574	2.57351	2.97619	-5.03583	19	22	12	3UTR	MIRT491860	1	1
hsa-let-7i-5p	NM_003162	STRN	12401	12424	1	-19.6	1	0.0230816	0.618	3.9672	4.43144	-6.57398	18	23	8	3UTR	MIRT500897	1	1
hsa-let-7i-5p	NM_017789	SEMA4C	2688	2737	0.961538	-24.3	1	0.00284746	0.412	4.6895	2.27303	-5.18008	17	23	9	3UTR	MIRT501245	1	1
hsa-let-7i-5p	NM_017789	SEMA4C	2814	2831	1	-24.2	1	3.25745e-06	0.338	2.12634	3.46463	-7.75705	16	17	16	3UTR	MIRT501245	1	1
hsa-let-7i-5p	NM_001082578	RBFOX2	6866	6885	1	-21	1	4.94764e-05	0.559	0.500313	0.497287	-5.91553	16	19	13	3UTR	MIRT501392	1	1
hsa-let-7i-5p	NM_001082576	RBFOX2	6781	6800	1	-21	1	4.94764e-05	0.559	2.00659	2.76844	-5.91553	16	19	13	3UTR	MIRT501392	1	1
hsa-let-7i-5p	NM_001082577	RBFOX2	6753	6772	1	-21	1	4.94764e-05	0.559	2.00659	2.76844	-5.91553	16	19	13	3UTR	MIRT501392	1	1
hsa-let-7i-5p	NM_001031695	RBFOX2	6793	6812	1	-21	1	4.94764e-05	0.559	2.00659	2.76844	-5.91553	16	19	13	3UTR	MIRT501392	1	1
hsa-let-7i-5p	NM_014309	RBFOX2	6744	6763	1	-21	1	4.94764e-05	0.559	2.13949	2.89913	-5.91553	16	19	13	3UTR	MIRT501392	1	1
hsa-let-7i-5p	XM_017028696	RBFOX2	6901	6920	1	-21	1	5.20562e-05	0.559	0	0	-5.91553	16	19	13	3UTR	MIRT501392	1	1
hsa-let-7i-5p	XM_024452192	RBFOX2	6705	6724	1	-21	1	5.20562e-05	0.559	0	0	-5.91553	16	19	13	3UTR	MIRT501392	1	1
hsa-let-7i-5p	NM_003927	MBD2	2069	2106	1	-29.5	1	0.0126032	0.588	0.128638	0.0558936	-3.79332	20	22	20	3UTR	MIRT501944	1	1
hsa-let-7i-5p	NM_025009	CEP135	3807	3844	1	-22.2	1	0.0625069	0.691	1.18176	0.896391	-4.84971	19	22	15	3UTR	MIRT502788	1	1
hsa-let-7i-5p	NM_016620	ZNF644	1286	1317	1	-20.3	1	0.0157939	0.603	2.96475	2.44324	-8.42926	16	21	9	3UTR	MIRT505014	1	1
hsa-let-7i-5p	XM_017002491	ZNF644	4906	4926	1	-20.2	1	0.0157939	0.603	0	0	-8.42926	16	20	9	3UTR	MIRT505014	1	1
hsa-let-7i-5p	NM_006306	SMC1A	9413	9434	1	-20.4	1	0.00478701	0.529	0	0	-10.282	17	21	7	3UTR	MIRT505583	1	1
hsa-let-7i-5p	NM_001281463	SMC1A	9559	9580	1	-20.4	1	0.00478701	0.529	0	0	-10.282	17	21	7	3UTR	MIRT505583	1	1
hsa-let-7i-5p	NM_020962	IGDCC4	5583	5606	1	-22.2	1	0.000332736	0.559	1.18153	2.20021	-7.08104	18	23	8	3UTR	MIRT506938	1	1
hsa-let-7i-5p	NM_001195684	TGFBR3	5467	5485	1	-20.3	1	0.00904971	0.721	3.00478	3.43367	-4.84971	17	18	17	3UTR	MIRT546332	1	1
hsa-let-7i-5p	NM_001195683	TGFBR3	3110	3127	1	-21.6	1	0.000113849	0.353	1.06481	2.28112	-10.0944	15	17	11	3UTR	MIRT546332	1	1
hsa-let-7i-5p	NM_001195683	TGFBR3	5631	5649	1	-20.3	1	0.00904971	0.721	4.91062	2.88678	-4.84971	17	18	17	3UTR	MIRT546332	1	1
hsa-let-7i-5p	NM_003243	TGFBR3	3113	3130	1	-21.6	1	0.000113849	0.353	1.18571	2.4528	-10.0944	15	17	11	3UTR	MIRT546332	1	1
hsa-let-7i-5p	NM_003243	TGFBR3	5634	5652	1	-20.3	1	0.00904971	0.721	4.91062	2.88678	-4.84971	17	18	17	3UTR	MIRT546332	1	1
hsa-let-7i-5p	NM_138962	MSI2	5495	5510	1	-19.6	1	0.00781618	0.456	1.01256	1.00684	-10.7891	14	15	14	3UTR	MIRT547377	1	1
hsa-let-7i-5p	NM_058241	CCNT2	5963	5989	1	-20.7	1	0.0299863	0.559	0.2035	-0.107347	-4.52877	20	26	7	3UTR	MIRT548975	1	1
hsa-let-7i-5p	NM_001241	CCNT2	5862	5888	1	-20.7	1	0.0299863	0.559	0.2035	-0.107347	-4.52877	20	26	7	3UTR	MIRT548975	1	1
hsa-let-7i-5p	NM_012117	CBX5	5723	5745	1	-20.7	1	0.0809005	0.618	-0.115626	0.195132	-6.6181	19	22	9	3UTR	MIRT549025	1	1
hsa-let-7i-5p	NM_001127321	CBX5	5677	5699	1	-20.7	1	0.0809005	0.618	-0.159191	0.176345	-6.6181	19	22	9	3UTR	MIRT549025	1	1
hsa-let-7i-5p	NM_001127322	CBX5	5875	5897	1	-20.7	1	0.0809005	0.618	-0.246319	0.0938453	-6.6181	19	22	9	3UTR	MIRT549025	1	1
hsa-let-7i-5p	NM_001127322	CBX5	8734	8780	1	-20.8	1	0.00576019	0.485	0.433595	0.799946	-7.86028	17	21	6	3UTR	MIRT549025	1	1
hsa-let-7i-5p	NM_001256441	C19orf47	1587	1627	1	-25.3	1	2.34337e-09	0.353	0	0	-8.01983	17	21	11	3UTR	MIRT559082	1	1
hsa-let-7i-5p	NM_001280792	SURF4	818	840	1	-21.8	1	0.00153649	0.441	0	0	-7.2559	18	22	7	3UTR	MIRT565449	1	1
hsa-let-7i-5p	NM_001289410	FAM104A	1019	1048	1	-17.6	1	0.00734389	0.647	3.74876	3.43335	-12.1109	13	29	9	3UTR	MIRT574786	1	1
hsa-let-7i-5p	NM_001145442	POTEM	5097	5113	1	-20.4	1	0.0694721	0.397	0.158116	-0.183302	-11.8505	15	16	15	3UTR	MIRT735779	1	1
hsa-let-7i-5p	NM_005639	SYT1	2556	2579	0.974359	-22.3	1	2.04593e-05	0.515	1.29534	0.992305	-7.7949	20	23	13	3UTR	MIRT735782	1	1
hsa-let-7i-5p	NM_001291901	SYT1	2481	2504	0.974359	-22.3	1	2.04593e-05	0.515	1.29534	0.992305	-7.7949	20	23	13	3UTR	MIRT735782	1	1
hsa-let-7i-5p	NM_001135805	SYT1	2570	2593	1	-22.3	1	2.04593e-05	0.515	2.65177	1.87543	-7.7949	20	23	13	3UTR	MIRT735782	1	1
hsa-let-7i-5p	NM_001135806	SYT1	2156	2179	1	-22.3	1	2.04593e-05	0.515	1.20154	1.68928	-7.7949	20	23	13	3UTR	MIRT735782	1	1
hsa-let-7i-5p	NM_001330208	USP47	5538	5557	1	-22.6	1	1.36964e-05	0.574	1.16158	2.45479	-9.77961	17	19	11	3UTR	MIRT761060	1	1
hsa-let-7i-5p	NM_001282659	USP47	5478	5497	1	-22.6	1	1.36964e-05	0.574	1.16158	2.45479	-9.77961	17	19	11	3UTR	MIRT761060	1	1
hsa-let-7i-5p	NM_017944	USP47	5274	5293	1	-22.6	1	1.36964e-05	0.574	1.16158	2.45479	-9.77961	17	19	11	3UTR	MIRT761060	1	1
hsa-miR-133b	NM_001300985	PTBP2	1932	1957	1	-19.2	1	0.000692735	0.662	1.77562	2.26974	-13.2236	10	12	10	3UTR	MIRT003052	1	1
hsa-miR-133b	NM_001300988	PTBP2	1929	1954	1	-19.2	1	0.000692735	0.662	3.90413	1.57628	-13.2236	10	12	10	3UTR	MIRT003052	1	1
hsa-miR-133b	NM_001300989	PTBP2	1917	1942	1	-19.2	1	0.000692735	0.662	1.77562	2.26974	-13.2236	10	12	10	3UTR	MIRT003052	1	1
hsa-miR-133b	NM_021190	PTBP2	1914	1939	1	-19.2	1	0.000692735	0.662	3.90413	1.57628	-13.2236	10	12	10	3UTR	MIRT003052	1	1
hsa-miR-133b	NM_023067	FOXL2	2776	2818	1	-29.4	1	5.21601e-05	0.588	0.768751	0.341754	-7.28438	20	26	11	3UTR	MIRT438580	1	1
hsa-miR-133b	NM_001303501	CNN2	1575	1598	1	-24.7	1	1.9394e-05	0.382	-0.246405	-0.428779	-7.43082	18	23	12	3UTR	MIRT479112	1	1
hsa-miR-133b	NM_004368	CNN2	1512	1535	1	-24.7	1	1.9394e-05	0.382	-0.246405	-0.428779	-7.43082	18	23	12	3UTR	MIRT479112	1	1
hsa-miR-133b	NM_201277	CNN2	1395	1418	1	-24.7	1	1.9394e-05	0.382	-0.246405	-0.428779	-7.43082	18	23	12	3UTR	MIRT479112	1	1
hsa-miR-133b	NM_001303499	CNN2	1479	1502	1	-24.7	1	1.9394e-05	0.382	-0.246405	-0.428779	-7.43082	18	23	12	3UTR	MIRT479112	1	1
hsa-miR-133b	NM_007192	SUPT16H	4549	4572	1	-22.6	1	1.88701e-05	0.559	0	0	-7.43082	16	23	7	3UTR	MIRT565462	1	1
hsa-miR-133b	NM_012316	KPNA6	2166	2199	1	-22.4	1	0.00222455	0.529	1.89448	2.33845	-4.79441	19	33	8	3UTR	MIRT737420	1	1
hsa-miR-133b	NM_004583	RAB5C	1580	1605	1	-22.4	1	0.00510265	0.485	1.42162	2.3453	-8.56189	16	25	9	3UTR	MIRT762561	1	1
hsa-miR-133b	NM_001252039	RAB5C	1796	1821	1	-22.4	1	0.00510265	0.485	1.42162	2.2795	-8.56189	16	25	9	3UTR	MIRT762561	1	1
hsa-miR-15b-5p	XM_011509654	POU2F1	11759	11777	1	-19.2	1	0.031784	0.544	0	0	-4.99396	15	18	8	3UTR	MIRT046392	1	1
hsa-miR-15b-5p	NM_001198783	POU2F1	4309	4331	1	-19.1	1	0.000980889	0.515	0.708284	0.656902	-5.03583	18	22	13	3UTR	MIRT046392	1	1
hsa-miR-15b-5p	NM_001198783	POU2F1	11878	11896	1	-19.2	1	0.031784	0.544	2.69489	3.45631	-4.99396	15	18	8	3UTR	MIRT046392	1	1
hsa-miR-15b-5p	NM_003895	SYNJ1	6407	6444	0.961538	-19.3	1	0.0080129	0.676	3.95135	4.57814	-6.28309	16	20	8	3UTR	MIRT046396	1	1
hsa-miR-15b-5p	NM_203446	SYNJ1	6431	6468	0.961538	-19.3	1	0.0080129	0.676	5.04439	4.88556	-6.28309	16	20	8	3UTR	MIRT046396	1	1
hsa-miR-15b-5p	NM_001160302	SYNJ1	6391	6428	0.961538	-19.3	1	0.0080129	0.676	5.40305	4.98444	-6.28309	16	20	8	3UTR	MIRT046396	1	1
hsa-miR-15b-5p	NM_001160306	SYNJ1	6274	6311	0.961538	-19.3	1	0.0080129	0.676	4.58327	5.06888	-6.28309	16	20	8	3UTR	MIRT046396	1	1
hsa-miR-15b-5p	NM_001114122	CHEK1	2343	2374	0.961538	-18.8	1	0.00156037	0.588	1.51534	1.81779	-14.2331	15	20	9	3UTR	MIRT046455	1	1
hsa-miR-15b-5p	NM_001244846	CHEK1	2241	2272	0.961538	-18.8	1	0.00156037	0.588	1.51534	1.81779	-14.2331	15	20	9	3UTR	MIRT046455	1	1
hsa-miR-15b-5p	NM_001330428	CHEK1	1661	1692	0.961538	-18.8	1	0.00156037	0.588	1.51534	1.81779	-14.2331	15	20	9	3UTR	MIRT046455	1	1
hsa-miR-15b-5p	NM_001274	CHEK1	1686	1717	0.961538	-18.8	1	0.00156037	0.588	1.51534	1.81779	-14.2331	15	20	9	3UTR	MIRT046455	1	1
hsa-miR-15b-5p	NM_001497	B4GALT1	4031	4056	1	-20	1	0.0149285	0.559	0.332576	0.785012	-8.63862	15	18	8	3UTR	MIRT046468	1	1
hsa-miR-15b-5p	NM_003165	STXBP1	3325	3342	1	-21.7	1	3.13716e-05	0.559	-0.119408	1.72386	-10.1092	15	17	10	3UTR	MIRT046505	1	1
hsa-miR-15b-5p	NM_001032221	STXBP1	3199	3216	1	-21.7	1	3.13716e-05	0.559	-0.119408	1.72386	-10.1092	15	17	10	3UTR	MIRT046505	1	1
hsa-miR-15b-5p	NM_002811	PSMD7	1171	1183	1	-18	1	0.00925489	0.691	0.861639	1.15168	-10.3988	11	12	11	3UTR	MIRT046509	1	1
hsa-miR-15b-5p	NM_001199140	AMMECR1L	4408	4428	1	-23.2	1	0.00112163	0.676	3.16709	3.67311	-6.51454	16	20	13	3UTR	MIRT046528	1	1
hsa-miR-15b-5p	NM_030806	C1orf21	1420	1439	1	-17.1	1	0.00110103	0.559	2.03488	1.25882	-6.9696	16	19	11	3UTR	MIRT061006	1	1
hsa-miR-15b-5p	NM_006763	BTG2	1413	1443	1	-20.1	1	0.00502666	0.529	0.811187	1.3931	-4.957	17	30	6	3UTR	MIRT061530	1	1
hsa-miR-15b-5p	NM_001759	CCND2	2931	2947	1	-20.1	1	0.00210406	0.735	6.38662	4.84978	-8.80656	13	16	11	3UTR	MIRT064687	1	1
hsa-miR-15b-5p	NM_032173	ZNRF3	5865	5881	1	-18.3	1	2.22008e-05	0.515	1.13426	0.591229	-9.43035	14	16	11	3UTR	MIRT087425	1	1
hsa-miR-15b-5p	NM_001949	E2F3	4180	4224	1	-19.9	1	0.00645669	0.588	1.6341	2.73425	-6.23647	17	24	8	3UTR	MIRT099632	1	1
hsa-miR-15b-5p	NM_001243076	E2F3	3596	3640	1	-19.9	1	0.00645669	0.588	2.95602	2.83601	-6.23647	17	24	8	3UTR	MIRT099632	1	1
hsa-miR-15b-5p	NM_001199671	CALU	6090	6119	1	-26	1	0.000916942	0.618	0	0	-4.957	18	24	9	3UTR	MIRT102438	1	1
hsa-miR-15b-5p	NM_001199672	CALU	6090	6119	1	-26	1	0.000916942	0.618	0	0	-4.957	18	24	9	3UTR	MIRT102438	1	1
hsa-miR-15b-5p	NM_001219	CALU	5275	5304	1	-26	1	0.000916942	0.618	0	0	-4.957	18	24	9	3UTR	MIRT102438	1	1
hsa-miR-15b-5p	NM_001199673	CALU	5075	5104	1	-26	1	0.000916942	0.618	0	0	-4.957	18	24	9	3UTR	MIRT102438	1	1
hsa-miR-15b-5p	NM_001130674	CALU	5275	5304	1	-26	1	0.000916942	0.618	0	0	-4.957	18	24	9	3UTR	MIRT102438	1	1
hsa-miR-15b-5p	NM_004788	UBE4A	3731	3746	1	-18.3	1	0.0103227	0.691	0.375153	0.490479	-5.77128	13	15	12	3UTR	MIRT128804	1	1
hsa-miR-15b-5p	NM_001204077	UBE4A	3710	3725	1	-18.3	1	0.0103227	0.691	0.375153	0.490479	-5.77128	13	15	12	3UTR	MIRT128804	1	1
hsa-miR-15b-5p	NM_020993	BCL7A	1181	1200	1	-18.2	1	0.0236042	0.529	3.15132	2.57539	-10.1092	14	17	10	3UTR	MIRT133337	1	1
hsa-miR-15b-5p	NM_003818	CDS2	2467	2483	1	-19.9	1	0.00387325	0.515	0.202256	0.433614	-7.78178	13	16	8	3UTR	MIRT154401	1	1
hsa-miR-15b-5p	NM_001177384	CPEB2	4829	4847	1	-18.5	1	0.0149581	0.676	0	0	-9.54656	14	18	12	3UTR	MIRT164269	1	1
hsa-miR-15b-5p	NM_182485	CPEB2	4910	4928	1	-18.5	1	0.0149581	0.676	0	0	-9.54656	14	18	12	3UTR	MIRT164269	1	1
hsa-miR-15b-5p	NM_001177383	CPEB2	4844	4862	1	-18.5	1	0.0149581	0.676	0	0	-9.54656	14	18	12	3UTR	MIRT164269	1	1
hsa-miR-15b-5p	NM_182646	CPEB2	4820	4838	1	-18.5	1	0.0149581	0.676	0	0	-9.54656	14	18	12	3UTR	MIRT164269	1	1
hsa-miR-15b-5p	NM_001184748	PAFAH1B2	1677	1722	1	-19.7	1	0.000786471	0.544	-0.0363345	-0.0159272	-8.66051	12	16	9	3UTR	MIRT179011	1	1
hsa-miR-15b-5p	NM_001184746	PAFAH1B2	807	852	1	-19.7	1	0.000786471	0.544	-0.130521	-0.0505406	-8.66051	12	16	9	3UTR	MIRT179011	1	1
hsa-miR-15b-5p	NM_001184747	PAFAH1B2	682	727	1	-19.7	1	0.000786471	0.544	-0.130521	-0.0505406	-8.66051	12	16	9	3UTR	MIRT179011	1	1
hsa-miR-15b-5p	NM_020354	ENTPD7	4172	4202	1	-22.1	1	0.028037	0.691	0.170833	0.17077	-6.09222	18	23	7	3UTR	MIRT245005	1	1
hsa-miR-15b-5p	NM_003390	WEE1	2450	2466	1	-22.6	1	9.75863e-05	0.559	2.64494	1.43241	-4.52877	14	16	13	3UTR	MIRT247097	1	1
hsa-miR-15b-5p	NM_001143976	WEE1	2310	2326	1	-22.6	1	9.75863e-05	0.559	3.50194	1.47929	-4.52877	14	16	13	3UTR	MIRT247097	1	1
hsa-miR-15b-5p	NM_031412	GABARAPL1	1563	1581	1	-17.4	1	0.000468613	0.471	0.637681	0.265054	-6.34001	13	18	7	3UTR	MIRT247369	1	1
hsa-miR-15b-5p	NM_001136262	ATXN7L3B	2065	2087	1	-22.1	1	0.000104935	0.471	0.622857	1.51711	-13.232	15	22	8	3UTR	MIRT248767	1	1
hsa-miR-15b-5p	NM_020240	CDC42SE2	1343	1397	1	-21.5	1	0.0103196	0.574	0.118274	0.931208	-3.93757	17	25	8	3UTR	MIRT256309	1	1
hsa-miR-15b-5p	NM_001038702	CDC42SE2	1174	1228	1	-21.5	1	0.0103196	0.574	0.118274	0.931208	-3.93757	17	25	8	3UTR	MIRT256309	1	1
hsa-miR-15b-5p	NM_181523	PIK3R1	3193	3217	1	-19	1	0.00133612	0.426	1.45749	1.28909	-7.10297	14	19	5	3UTR	MIRT314053	1	1
hsa-miR-15b-5p	NM_181524	PIK3R1	2025	2049	1	-19	1	0.00133612	0.426	0.717182	1.47634	-7.10297	14	19	5	3UTR	MIRT314053	1	1
hsa-miR-15b-5p	NM_181504	PIK3R1	1893	1917	1	-19	1	0.00133612	0.426	1.59458	1.41727	-7.10297	14	19	5	3UTR	MIRT314053	1	1
hsa-miR-15b-5p	NM_005207	CRKL	4360	4411	1	-23.7	1	5.71377e-05	0.456	0.0749766	0.0398271	-7.78178	17	22	8	3UTR	MIRT367266	1	1
hsa-miR-15b-5p	NM_001257394	UBE2V1	1962	1977	1	-17.7	1	8.5147e-05	0.485	0.366702	0.427237	-5.76291	13	15	8	3UTR	MIRT464663	1	1
hsa-miR-15b-5p	NM_021988	UBE2V1	2111	2126	1	-17.7	1	8.5147e-05	0.485	0.366702	0.465016	-5.76291	13	15	8	3UTR	MIRT464663	1	1
hsa-miR-15b-5p	NM_001257396	UBE2V1	1602	1617	1	-17.7	1	8.5147e-05	0.485	1.50727	3.26001	-5.76291	13	15	8	3UTR	MIRT464663	1	1
hsa-miR-15b-5p	NM_017582	UBE2Q1	2246	2261	1	-16.4	1	8.46652e-05	0.515	4.53569	4.81119	-10.0954	14	15	14	3UTR	MIRT464750	1	1
hsa-miR-15b-5p	XM_005249730	HOXA3	2606	2634	1	-17.8	1	0.000783968	0.647	0	0	-6.76235	15	18	10	3UTR	MIRT475538	1	1
hsa-miR-15b-5p	XM_005249671	AVL9	1743	1766	1	-22.7	1	0.000263533	0.485	0	0	-4.957	18	23	10	3UTR	MIRT481184	1	1
hsa-miR-15b-5p	NM_005465	AKT3	1777	1795	1	-18.6	1	0.000229062	0.632	-0.407974	-0.469782	-6.76235	15	18	7	3UTR	MIRT482118	1	1
hsa-miR-15b-5p	NM_004157	PRKAR2A	4850	4874	1	-26.6	1	2.58656e-06	0.412	2.32673	2.03244	-4.957	19	24	12	3UTR	MIRT485218	1	1
hsa-miR-15b-5p	NM_022470	ZMAT3	8261	8315	1	-20.5	1	0.00730409	0.618	2.83018	3.50974	-4.02637	16	20	9	3UTR	MIRT500424	1	1
hsa-miR-15b-5p	NM_001077199	SREK1	2258	2280	1	-18.7	1	0.00190326	0.588	1.21008	1.70826	-8.82818	16	22	12	3UTR	MIRT500952	1	1
hsa-miR-15b-5p	NM_139168	SREK1	2411	2433	1	-18.7	1	0.00190326	0.588	3.06555	1.90651	-8.82818	16	22	12	3UTR	MIRT500952	1	1
hsa-miR-15b-5p	NM_017913	CDC37L1	1382	1394	1	-17.7	1	0.0618097	0.735	1.42953	2.18246	-10.3988	11	12	11	3UTR	MIRT502951	1	1
hsa-miR-15b-5p	NM_017913	CDC37L1	3399	3417	1	-17.5	1	0.0375702	0.706	0.184764	0.383894	-14.9081	14	18	10	3UTR	MIRT502951	1	1
hsa-miR-15b-5p	NM_018183	SBNO1	5487	5508	1	-21.9	1	0.0174859	0.706	3.29315	2.5609	-10.4498	14	21	9	3UTR	MIRT521201	1	1
hsa-miR-15b-5p	NM_001167856	SBNO1	5490	5511	1	-21.9	1	0.0174859	0.706	4.22877	2.55204	-10.4498	14	21	9	3UTR	MIRT521201	1	1
hsa-miR-15b-5p	NM_001190481	CLSPN	5009	5031	1	-22.2	1	0.000770189	0.559	6.36795	4.66926	-7.54034	17	22	7	3UTR	MIRT544915	1	1
hsa-miR-15b-5p	XM_011541938	CLSPN	5212	5246	1	-22.6	1	0.000770189	0.559	0	0	-7.54034	17	23	7	3UTR	MIRT544915	1	1
hsa-miR-15b-5p	NM_002264	KPNA1	3305	3318	1	-18.7	1	0.00218202	0.632	0.937229	1.93288	-5.61866	12	13	12	3UTR	MIRT547703	1	1
hsa-miR-15b-5p	NM_004056	CA8	4194	4215	1	-18.4	1	0.0121241	0.588	1.05932	0.70047	-7.47494	18	21	9	3UTR	MIRT559007	1	1
hsa-miR-15b-5p	NM_001195683	TGFBR3	6253	6274	1	-18.9	1	0.037636	0.603	0.0230433	1.32834	-5.8508	18	21	10	3UTR	MIRT565398	1	1
hsa-miR-15b-5p	NM_003243	TGFBR3	6256	6277	1	-18.9	1	0.037636	0.603	0.0230433	1.32834	-5.8508	18	21	10	3UTR	MIRT565398	1	1
hsa-miR-15b-5p	NM_173491	LSM11	1170	1193	1	-19	1	0.000297115	0.632	0.86232	1.25944	-6.46952	13	17	8	3UTR	MIRT571931	1	1
hsa-miR-15b-5p	NM_014294	TRAM1	2694	2707	1	-15.2	1	0.000535198	0.618	2.413	4.19876	-13.6972	12	13	12	3UTR	MIRT726237	1	1
hsa-miR-15b-5p	NM_022918	TMEM135	7644	7665	1	-18.6	1	0.00022489	0.574	-0.0452468	-0.0409573	-9.15686	17	21	9	3UTR	MIRT726305	1	1
hsa-miR-15b-5p	NM_001168724	TMEM135	7578	7599	1	-18.6	1	0.00022489	0.574	-0.0452468	-0.0409573	-9.15686	17	21	9	3UTR	MIRT726305	1	1
hsa-miR-15b-5p	NM_003137	SRPK1	3262	3281	1	-18	1	0.0426415	0.691	1.23358	2.1792	-12.408	14	19	8	3UTR	MIRT726454	1	1
hsa-miR-296-5p	NM_145901	HMGA1	1986	2020	0.974359	-29	1	2.68416e-06	0.382	1.43917	1.01527	-5.77128	18	26	8	3UTR	MIRT732722	1	1
hsa-miR-296-5p	NM_145905	HMGA1	1675	1709	0.974359	-29	1	2.68416e-06	0.382	1.43917	1.01527	-5.77128	18	26	8	3UTR	MIRT732722	1	1
hsa-miR-296-5p	NM_145899	HMGA1	1819	1853	1	-29	1	2.68416e-06	0.382	0.603897	1.71168	-5.77128	18	26	8	3UTR	MIRT732722	1	1
hsa-miR-296-5p	NM_002131	HMGA1	1786	1820	1	-29	1	2.68416e-06	0.382	0.603897	1.71168	-5.77128	18	26	8	3UTR	MIRT732722	1	1
hsa-miR-296-5p	NM_145903	HMGA1	1672	1706	1	-29	1	2.68416e-06	0.382	0.603897	1.71168	-5.77128	18	26	8	3UTR	MIRT732722	1	1
hsa-miR-302d-3p	NM_003390	WEE1	2662	2680	1	-18	1	0.000279603	0.574	3.69915	2.48204	-5.3155	15	18	13	3UTR	MIRT061363	1	1
hsa-miR-302d-3p	NM_005811	GDF11	3660	3705	1	-23.3	1	0.01072	0.603	0.747386	0.738736	-3.93757	22	25	16	3UTR	MIRT065867	1	1
hsa-miR-302d-3p	NM_005811	GDF11	4387	4409	1	-20.3	1	0.0131233	0.5	2.49791	2.02373	-7.57093	18	22	8	3UTR	MIRT065867	1	1
hsa-miR-302d-3p	NM_001168394	CREBRF	2066	2092	0.961538	-21	1	2.05118e-05	0.574	-0.0232961	0.0148912	-7.57093	15	18	10	3UTR	MIRT165901	1	1
hsa-miR-302d-3p	NM_001168393	CREBRF	2062	2088	0.961538	-21	1	2.05118e-05	0.574	-0.0232961	0.0148912	-7.57093	15	18	10	3UTR	MIRT165901	1	1
hsa-miR-302d-3p	NM_001243198	HIP1	6025	6043	1	-20.6	1	0.0332742	0.603	0.457798	0.450636	-15.7181	17	18	17	3UTR	MIRT446624	1	1
hsa-miR-302d-3p	NM_005338	HIP1	6178	6196	1	-20.6	1	0.0332742	0.603	0.457798	0.450636	-15.7181	17	18	17	3UTR	MIRT446624	1	1
hsa-miR-302d-3p	NM_001167675	CADM2	4737	4754	1	-19.4	1	0.00642138	0.544	0.115604	0.585353	-9.81436	15	17	14	3UTR	MIRT450934	1	1
hsa-miR-302d-3p	NM_001167675	CADM2	6674	6698	1	-18.5	1	0.0120373	0.632	1.26567	1.6518	-4.957	19	24	10	3UTR	MIRT450934	1	1
hsa-miR-302d-3p	NM_001167674	CADM2	4830	4847	1	-19.4	1	0.00642138	0.544	0.115604	0.585353	-9.81436	15	17	14	3UTR	MIRT450934	1	1
hsa-miR-302d-3p	NM_001167674	CADM2	6767	6791	1	-18.5	1	0.0120373	0.632	1.26567	1.6518	-4.957	19	24	10	3UTR	MIRT450934	1	1
hsa-miR-302d-3p	NM_153184	CADM2	6147	6171	1	-18.5	1	0.0120373	0.632	1.37903	1.73328	-4.957	19	24	10	3UTR	MIRT450934	1	1
hsa-miR-302d-3p	NM_001973	ELK4	9071	9087	1	-20	1	0.0117373	0.765	1.40549	1.88836	-5.22671	15	16	15	3UTR	MIRT507430	1	1
hsa-miR-302d-3p	NM_001190737	NFIB	8407	8428	1	-19.1	1	0.00189004	0.618	1.22466	1.8288	-10.282	17	21	8	3UTR	MIRT513804	1	1
hsa-miR-302d-3p	NM_145313	RASGEF1A	1544	1561	1	-19.1	1	0.000227465	0.441	2.66875	3.04752	-12.0073	16	17	16	3UTR	MIRT534767	1	1
hsa-miR-302d-3p	NM_001282862	RASGEF1A	1572	1589	1	-19.1	1	0.000227465	0.441	1.47608	3.16286	-12.0073	16	17	16	3UTR	MIRT534767	1	1
hsa-miR-302d-3p	NM_005909	MAP1B	8570	8593	1	-18.9	1	0.00514309	0.618	0.800519	1.43641	-6.51454	18	23	9	3UTR	MIRT536179	1	1
hsa-miR-302d-3p	NM_004482	GALNT3	2917	2939	1	-21	1	0.0147951	0.706	1.01044	3.65599	-11.6313	18	22	10	3UTR	MIRT537257	1	1
hsa-miR-302d-3p	NM_182503	ADAT2	5973	5997	1	-19.9	1	0.00974412	0.588	5.46646	3.01867	-5.22671	20	24	11	3UTR	MIRT539440	1	1
hsa-miR-302d-3p	NM_001170704	MBNL3	2508	2526	1	-22.1	1	0.0150428	0.618	0	0	-7.28438	16	18	11	3UTR	MIRT547482	1	1
hsa-miR-302d-3p	NM_133486	MBNL3	2440	2458	1	-22.1	1	0.0150428	0.618	0	0	-7.28438	16	18	11	3UTR	MIRT547482	1	1
hsa-miR-302d-3p	NM_018388	MBNL3	2471	2489	1	-22.1	1	0.0150428	0.618	0	0	-7.28438	16	18	11	3UTR	MIRT547482	1	1
hsa-miR-302d-3p	NM_001170703	MBNL3	2241	2259	1	-22.1	1	0.0150428	0.618	0	0	-7.28438	16	18	11	3UTR	MIRT547482	1	1
hsa-miR-302d-3p	NM_001170702	MBNL3	2272	2290	1	-22.1	1	0.0150428	0.618	0	0	-7.28438	16	18	11	3UTR	MIRT547482	1	1
hsa-miR-302d-3p	NM_001170701	MBNL3	2308	2326	1	-22.1	1	0.0150428	0.618	0	0	-7.28438	16	18	11	3UTR	MIRT547482	1	1
hsa-miR-302d-3p	XM_024452402	MBNL3	3247	3265	1	-22.1	1	0.0150428	0.618	0	0	-7.28438	16	18	11	3UTR	MIRT547482	1	1
hsa-miR-302d-3p	NM_182551	LCLAT1	2024	2046	1	-19.8	1	0.00162092	0.588	-0.20107	-0.210825	-11.2592	19	22	10	3UTR	MIRT547642	1	1
hsa-miR-302d-3p	NM_001002257	LCLAT1	1832	1854	1	-19.8	1	0.00162092	0.588	-0.20107	-0.210825	-11.2592	19	22	10	3UTR	MIRT547642	1	1
hsa-miR-302d-3p	NM_001349811	SAMD12	8139	8167	1	-23.1	1	0.000384925	0.574	1.72989	1.40796	-6.51454	20	28	9	3UTR	MIRT554491	1	1
hsa-miR-302d-3p	NM_001349811	SAMD12	1439	1458	1	-20	1	0.00104264	0.529	0.851735	0.985779	-17.0124	16	19	10	3UTR	MIRT554491	1	1
hsa-miR-302d-3p	NM_001101676	SAMD12	8169	8197	1	-23.1	1	0.000384925	0.574	1.45435	1.94559	-6.51454	20	28	9	3UTR	MIRT554491	1	1
hsa-miR-302d-3p	NM_001101676	SAMD12	1469	1488	1	-20	1	0.00104264	0.529	1.11194	1.36032	-17.0124	16	19	10	3UTR	MIRT554491	1	1
hsa-miR-302d-3p	NM_015310	PSD3	9917	9964	1	-20.6	1	0.000574232	0.5	0.413498	2.14768	-7.14013	15	18	10	3UTR	MIRT571771	1	1
hsa-miR-302d-3p	XM_024447113	PSD3	11220	11267	1	-20.6	1	0.000574232	0.5	0	0	-7.14013	15	18	10	3UTR	MIRT571771	1	1
hsa-miR-302d-3p	NM_206909	PSD3	8321	8368	1	-20.6	1	0.000574232	0.5	3.56332	2.62953	-7.14013	15	18	10	3UTR	MIRT571771	1	1
hsa-miR-302d-3p	NM_001328100	ESR1	4913	4961	1	-20.5	1	0.00261139	0.485	1.67176	0.609908	-3.93757	17	21	11	3UTR	MIRT617874	1	1
hsa-miR-3064-5p	NM_006516	SLC2A1	2958	2983	1	-25.1	1	0.00608081	0.485	2.47236	3.71504	-3.93757	21	25	13	3UTR	MIRT501136	1	1
hsa-miR-3064-5p	NM_024322	CENPO	3735	3752	1	-27	1	6.47021e-05	0.368	-0.39181	-0.00990251	-6.51454	15	17	13	3UTR	MIRT739694	1	1
hsa-miR-3064-5p	NM_001322101	CENPO	3716	3733	1	-27	1	6.47021e-05	0.368	-0.832875	-0.447688	-6.51454	15	17	13	3UTR	MIRT739694	1	1
hsa-miR-3064-5p	NM_001199803	CENPO	3602	3619	1	-27	1	6.47021e-05	0.368	-0.832875	-0.447688	-6.51454	15	17	13	3UTR	MIRT739694	1	1
hsa-miR-370-3p	NM_001042492	NF1	12249	12268	1	-26.5	1	0.000676503	0.603	0.603721	1.12565	-5.89267	16	19	8	3UTR	MIRT007052	1	1
hsa-miR-370-3p	NM_000267	NF1	12186	12205	1	-26.5	1	0.000676503	0.603	2.38371	0.82999	-5.89267	16	19	8	3UTR	MIRT007052	1	1
hsa-miR-370-3p	NM_024674	LIN28A	1577	1596	1	-27.7	1	1.01175e-05	0.471	1.85442	1.57127	-6.82767	17	19	10	3UTR	MIRT437878	1	1
hsa-miR-370-3p	NM_024076	KCTD15	1855	1885	1	-33.2	1	1.37107e-07	0.309	-0.108575	-0.177275	-4.90607	19	21	19	3UTR	MIRT485445	1	1
hsa-miR-370-3p	NM_001005388	NFASC	6733	6759	1	-28	1	0.000198291	0.426	0.0659406	0.22251	-6.6181	19	26	9	3UTR	MIRT655882	1	1
hsa-miR-370-3p	NM_001160332	NFASC	6535	6561	1	-28	1	0.000198291	0.426	0.0659406	0.22251	-6.6181	19	26	9	3UTR	MIRT655882	1	1
hsa-miR-370-3p	NM_015090	NFASC	6520	6546	1	-28	1	0.000198291	0.426	0.0659406	0.22251	-6.6181	19	26	9	3UTR	MIRT655882	1	1
hsa-miR-370-3p	XM_005244993	NFASC	6564	6590	1	-28	1	0.000198291	0.426	0	0	-6.6181	19	26	9	3UTR	MIRT655882	1	1
hsa-miR-370-3p	NM_001160331	NFASC	6342	6368	1	-28	1	0.000198291	0.426	0.0659406	0.22251	-6.6181	19	26	9	3UTR	MIRT655882	1	1
hsa-miR-370-3p	NM_001134402	CYB561D1	3686	3710	1	-28.1	1	0.000580764	0.485	0.225005	0.276423	-5.48126	18	24	9	3UTR	MIRT712540	1	1
hsa-miR-370-3p	NM_001134404	CYB561D1	3151	3181	1	-32.4	1	0.000326631	0.382	0.471543	0.68886	-4.17062	21	30	15	3UTR	MIRT712540	1	1
hsa-miR-370-3p	NM_001003828	PARVB	1516	1537	1	-24.4	1	0.000199125	0.574	0	0	-10.1658	16	21	11	3UTR	MIRT725263	1	1
hsa-miR-370-3p	NM_001243386	PARVB	1179	1200	1	-24.4	1	0.000199125	0.574	0	0	-10.1658	16	21	11	3UTR	MIRT725263	1	1
hsa-miR-370-3p	NM_001243385	PARVB	1221	1242	1	-24.4	1	0.000199125	0.574	0	0	-10.1658	16	21	11	3UTR	MIRT725263	1	1
hsa-miR-6504-5p	NM_001322101	CENPO	2899	2921	1	-24.5	1	0.143711	0.471	-0.05422	-0.461945	-6.54929	15	22	11	3UTR	MIRT752931	1	1
hsa-miR-6504-5p	NM_001199803	CENPO	2785	2807	1	-24.5	1	0.143711	0.471	-0.05422	-0.461945	-6.54929	15	22	11	3UTR	MIRT752931	1	1
hsa-miR-7-5p	NM_006825	CKAP4	2325	2365	1	-19.2	1	0.0142918	0.603	3.37977	3.1784	-5.96246	13	16	8	3UTR	MIRT004057	1	1
hsa-miR-7-5p	NM_004779	CNOT8	1726	1740	1	-15.6	1	0.00862314	0.574	0.921515	0.599478	-5.61866	12	14	8	3UTR	MIRT004058	1	1
hsa-miR-7-5p	NM_001301073	CNOT8	1678	1692	1	-15.6	1	0.00862314	0.574	0.921515	0.599478	-5.61866	12	14	8	3UTR	MIRT004058	1	1
hsa-miR-7-5p	NM_001301074	CNOT8	1516	1530	1	-15.6	1	0.00862314	0.574	0.921515	0.599478	-5.61866	12	14	8	3UTR	MIRT004058	1	1
hsa-miR-7-5p	NM_001301077	CNOT8	1590	1604	1	-15.6	1	0.00862314	0.574	0.921515	0.599478	-5.61866	12	14	8	3UTR	MIRT004058	1	1
hsa-miR-7-5p	NM_001301080	CNOT8	1489	1503	1	-15.6	1	0.00862314	0.574	0.921515	0.599478	-5.61866	12	14	8	3UTR	MIRT004058	1	1
hsa-miR-7-5p	NM_001301086	CNOT8	1327	1341	1	-15.6	1	0.00862314	0.574	0.921515	0.599478	-5.61866	12	14	8	3UTR	MIRT004058	1	1
hsa-miR-7-5p	NM_018715	RCC2	3935	3950	1	-19.8	1	2.1536e-05	0.485	1.38331	0.785144	-6.1952	13	15	12	3UTR	MIRT025685	1	1
hsa-miR-7-5p	NM_001136204	RCC2	3766	3781	1	-19.8	1	2.1536e-05	0.485	0	0	-6.1952	13	15	12	3UTR	MIRT025685	1	1
hsa-miR-7-5p	NM_001116	ADCY9	6440	6455	1	-20.4	1	0.00483314	0.529	3.4137	4.25212	-4.90607	14	15	14	3UTR	MIRT025695	1	1
hsa-miR-7-5p	NM_001165946	IDE	3552	3595	1	-23.8	1	0.000187543	0.559	4.61331	5.37257	-4.90607	21	27	10	3UTR	MIRT025720	1	1
hsa-miR-7-5p	NM_018698	NXT2	1790	1815	1	-16.1	1	0.0923377	0.618	0	0	-8.52688	15	20	9	3UTR	MIRT025786	1	1
hsa-miR-7-5p	NM_001242617	NXT2	1700	1725	1	-16.1	1	0.0923377	0.618	0	0	-8.52688	15	20	9	3UTR	MIRT025786	1	1
hsa-miR-7-5p	NM_001242618	NXT2	1661	1686	1	-16.1	1	0.0923377	0.618	0	0	-8.52688	15	20	9	3UTR	MIRT025786	1	1
hsa-miR-7-5p	NM_001023563	ZNF805	4022	4049	1	-19	1	0.0285446	0.632	0.0343928	0.0633473	-9.06431	20	27	12	3UTR	MIRT025803	1	1
hsa-miR-7-5p	NM_001145078	ZNF805	3895	3922	1	-19	1	0.0285446	0.632	0.0343928	0.0633473	-9.06431	20	27	12	3UTR	MIRT025803	1	1
hsa-miR-7-5p	NM_014252	SLC25A15	3481	3565	1	-22.5	1	0.000510566	0.618	0.148565	-0.283091	-5.45975	18	26	12	3UTR	MIRT025968	1	1
hsa-miR-7-5p	NM_004235	KLF4	2049	2061	1	-15.8	1	0.00132657	0.559	1.40383	0.908175	-6.67505	11	12	11	3UTR	MIRT054913	1	1
hsa-miR-7-5p	NM_001258462	PAX6	3659	3692	1	-18.9	1	0.0382761	0.603	1.68125	1.99738	-7.86061	20	33	8	3UTR	MIRT438195	1	1
hsa-miR-7-5p	NM_001310158	PAX6	3700	3733	1	-18.9	1	0.0382761	0.603	2.15177	1.27999	-7.86061	20	33	8	3UTR	MIRT438195	1	1
hsa-miR-7-5p	NM_001258463	PAX6	3597	3630	1	-18.9	1	0.0382761	0.603	2.20749	2.1924	-7.86061	20	33	8	3UTR	MIRT438195	1	1
hsa-miR-7-5p	NM_001604	PAX6	3647	3680	1	-18.9	1	0.0382761	0.603	2.18891	2.06122	-7.86061	20	33	8	3UTR	MIRT438195	1	1
hsa-miR-7-5p	NM_020699	GATAD2B	6963	6989	1	-18.3	1	0.0310665	0.412	4.24716	3.25771	-6.00433	18	26	9	3UTR	MIRT476470	1	1
hsa-miR-7-5p	NM_001077690	ALG9	6032	6046	1	-18.1	1	0.0747085	0.618	0.985429	0.738625	-5.81821	12	14	7	3UTR	MIRT485879	1	1
hsa-miR-7-5p	NM_024740	ALG9	6053	6067	1	-18.1	1	0.0747085	0.618	0.985429	0.738625	-5.81821	12	14	7	3UTR	MIRT485879	1	1
hsa-miR-7-5p	NM_005465	AKT3	2288	2315	1	-18.7	1	0.0224349	0.588	3.60667	3.45171	-6.51454	20	27	10	3UTR	MIRT562676	1	1
