# Supplementary material for: Circular RNA‐mediated ceRNA network was identified in human lung adenocarcinoma by high‐throughput sequencing
Source: Thorac Cancer. 2023 May 3;14(16):1430–9. doi: 10.1111/1759-7714.14884 (PMC10234779; doi:10.1111/1759-7714.14884)
Supplement: Supplementary file 4 — Table S4. The results suggest that target genes are closely related to cell cycle, p53 signaling pathway, AMPK signaling pathway, and so on. [file TCA-14-1430-s001.xlsx]

## Sheet: Annotation
Input ID	Gene ID	Type	Tax ID	Homologene Gene ID	Homologene Gene Tax ID	GO:0044770 cell cycle phase transition	hsa04115 p53 signaling pathway	hsa01522 Endocrine resistance	GO:0000987 proximal promoter sequence-spe	GO:0034248 regulation of cellular amide m	GO:0044839 cell cycle G2/M phase transiti	hsa04152 AMPK signaling pathway	GO:0045860 positive regulation of protein	GO:0046898 response to cycloheximide	hsa05202 Transcriptional misregulation	GO:0050821 protein stabilization	GO:0034976 response to endoplasmic reticu	GO:0001952 regulation of cell-matrix adhe	GO:0045931 positive regulation of mitotic	GO:0019904 protein domain specific bindin	GO:0051099 positive regulation of binding	GO:0008134 transcription factor binding	GO:0045055 regulated exocytosis	GO:0003682 chromatin binding	GO:0031629 synaptic vesicle fusion to pre
CDC34	997	symbol	H. sapiens	997	H. sapiens	1	0	0	0	0	0	0	0	0	0	0	0	0	0	0	0	0	0	0	0
TAF9B	51616	symbol	H. sapiens	51616	H. sapiens	1	1	0	0	0	0	0	1	0	0	1	0	0	0	0	0	1	0	0	0
SNAP23	8773	symbol	H. sapiens	8773	H. sapiens	0	0	0	0	0	0	0	0	0	0	0	0	0	0	0	0	0	1	0	1
RDH10	157506	symbol	H. sapiens	157506	H. sapiens	0	0	0	0	0	0	0	0	0	0	0	0	0	0	0	0	0	0	0	0
GRPEL2	134266	symbol	H. sapiens	134266	H. sapiens	0	0	0	0	0	0	0	0	0	0	0	0	0	0	0	0	0	0	0	0
FNDC3A	22862	symbol	H. sapiens	22862	H. sapiens	0	0	0	0	0	0	0	0	0	0	0	0	0	0	0	0	0	0	0	0
DHX57	90957	symbol	H. sapiens	90957	H. sapiens	0	0	0	0	0	0	0	0	0	0	0	0	0	0	0	0	0	0	0	0
HMGA2	8091	symbol	H. sapiens	8091	H. sapiens	1	1	0	1	0	1	0	1	0	1	0	0	0	0	1	1	1	0	1	0
BCL7A	605	symbol	H. sapiens	605	H. sapiens	0	0	0	0	0	0	0	0	0	0	0	0	0	0	0	0	0	0	0	0
CCND1	595	symbol	H. sapiens	595	H. sapiens	1	1	1	0	0	1	1	1	1	0	0	1	0	1	0	0	1	0	0	0
LIN28B	389421	symbol	H. sapiens	389421	H. sapiens	0	0	0	0	1	0	0	0	0	0	0	0	0	0	0	0	0	0	0	0
LIN28A	79727	symbol	H. sapiens	79727	H. sapiens	0	0	0	0	1	0	1	0	0	0	0	0	0	0	0	0	0	0	0	0
PLAGL2	5326	symbol	H. sapiens	5326	H. sapiens	0	0	0	1	0	0	0	0	0	0	0	0	0	0	0	0	0	0	0	0
E2F6	1876	symbol	H. sapiens	1876	H. sapiens	1	1	0	0	0	0	0	0	0	0	0	0	0	0	0	0	1	0	0	0
IGF2BP2	10644	symbol	H. sapiens	10644	H. sapiens	0	0	0	0	1	0	0	0	0	0	0	0	0	0	0	0	0	0	0	0
EIF4G2	1982	symbol	H. sapiens	1982	H. sapiens	1	0	0	0	1	0	0	0	0	0	0	0	0	0	0	0	0	0	0	0
ATP2A2	488	symbol	H. sapiens	488	H. sapiens	0	0	1	0	0	0	0	0	0	0	0	1	0	0	0	1	0	1	0	1
CCNY	219771	symbol	H. sapiens	219771	H. sapiens	1	1	0	0	0	1	0	1	0	0	0	0	0	0	0	0	0	0	0	0
XRN1	54464	symbol	H. sapiens	54464	H. sapiens	0	0	0	0	1	0	1	0	1	0	0	0	0	0	0	0	0	0	0	0
SCD	6319	symbol	H. sapiens	6319	H. sapiens	0	0	0	0	0	0	1	0	0	0	0	0	0	0	0	0	0	0	0	0
PRKAR2A	5576	symbol	H. sapiens	5576	H. sapiens	0	1	1	0	0	0	1	1	0	0	0	0	0	0	1	0	0	0	0	0
MYCBP	26292	symbol	H. sapiens	26292	H. sapiens	0	0	0	0	0	0	0	0	0	0	0	0	0	0	0	0	0	0	0	0
CDCA8	55143	symbol	H. sapiens	55143	H. sapiens	0	1	0	0	0	0	0	0	0	0	0	0	0	0	0	0	0	0	0	0
RBFOX1	54715	symbol	H. sapiens	54715	H. sapiens	0	0	0	0	1	0	0	0	0	0	0	0	0	0	0	0	0	0	0	0
RDX	5962	symbol	H. sapiens	5962	H. sapiens	1	1	1	0	0	0	1	0	0	0	0	0	1	1	1	0	0	0	0	0
HS2ST1	9653	symbol	H. sapiens	9653	H. sapiens	0	0	0	0	0	0	0	0	0	0	0	0	0	0	0	0	0	0	0	0
PDPR	55066	symbol	H. sapiens	55066	H. sapiens	0	0	0	0	1	0	0	0	0	0	0	0	0	0	0	0	0	0	0	0
RBFOX2	23543	symbol	H. sapiens	23543	H. sapiens	0	0	0	0	1	0	1	0	0	0	0	0	0	0	0	0	1	0	0	0
SLF2	55719	symbol	H. sapiens	55719	H. sapiens	1	0	0	0	0	0	0	1	0	0	0	0	0	1	0	0	0	0	0	0
ZNF652	22834	symbol	H. sapiens	22834	H. sapiens	0	0	0	0	0	0	0	0	0	0	0	0	0	0	0	0	0	0	0	0
PAX3	5077	symbol	H. sapiens	5077	H. sapiens	0	0	0	0	0	0	0	0	0	1	0	0	0	0	1	0	0	0	0	0
SMC1A	8243	symbol	H. sapiens	8243	H. sapiens	1	1	0	0	0	0	0	0	0	0	0	0	0	0	0	0	0	0	1	0
PPP1R16B	26051	symbol	H. sapiens	26051	H. sapiens	0	0	0	0	0	0	1	0	0	0	0	0	0	0	0	0	0	0	0	0
MDM4	4194	symbol	H. sapiens	4194	H. sapiens	1	1	0	0	0	0	0	0	0	0	1	0	0	0	0	0	0	0	0	0
MED28	80306	symbol	H. sapiens	80306	H. sapiens	0	0	0	0	0	0	0	0	0	0	0	0	0	0	0	0	0	0	0	0
UTRN	7402	symbol	H. sapiens	7402	H. sapiens	0	1	0	0	0	0	0	0	0	0	0	0	1	0	0	0	0	0	0	0
RALB	5899	symbol	H. sapiens	5899	H. sapiens	0	1	1	0	0	0	1	1	0	0	0	0	0	0	0	1	0	0	0	1
ELK4	2005	symbol	H. sapiens	2005	H. sapiens	0	0	1	1	0	0	0	0	0	1	0	0	0	0	0	0	0	0	1	0
BCAT1	586	symbol	H. sapiens	586	H. sapiens	1	0	0	0	0	0	0	0	0	0	0	0	0	0	0	0	0	0	0	0
CBX5	23468	symbol	H. sapiens	23468	H. sapiens	1	1	0	0	0	0	0	0	0	0	0	0	0	0	0	0	1	0	1	0
TXLNA	200081	symbol	H. sapiens	200081	H. sapiens	0	0	0	0	0	0	0	0	0	0	0	0	0	0	0	0	0	0	0	1
MTUS1	57509	symbol	H. sapiens	57509	H. sapiens	0	0	0	0	0	0	0	0	0	0	0	0	0	0	0	0	0	0	0	0
ESPL1	9700	symbol	H. sapiens	9700	H. sapiens	1	1	0	0	0	0	0	0	0	0	0	0	0	1	0	0	0	0	0	0
BACH1	571	symbol	H. sapiens	571	H. sapiens	1	0	0	1	0	1	0	0	0	0	0	0	0	0	0	0	0	0	0	0
POLR3D	661	symbol	H. sapiens	661	H. sapiens	0	1	0	0	0	0	0	0	0	0	0	0	0	0	0	0	0	0	1	0
NAA30	122830	symbol	H. sapiens	122830	H. sapiens	0	1	0	0	0	0	0	0	0	0	0	0	0	0	0	0	0	0	0	0
SALL3	27164	symbol	H. sapiens	27164	H. sapiens	0	0	0	0	0	0	0	0	0	0	0	0	0	0	0	0	0	0	0	0
MXD1	4084	symbol	H. sapiens	4084	H. sapiens	0	0	0	1	0	0	0	0	0	0	0	0	0	0	0	0	0	0	0	0
ACER2	340485	symbol	H. sapiens	340485	H. sapiens	1	0	1	0	0	0	0	0	0	0	0	0	1	0	0	0	0	0	0	0
PPP1R15B	84919	symbol	H. sapiens	84919	H. sapiens	0	0	0	0	1	0	0	1	0	0	0	1	0	0	0	0	0	0	0	0
KCTD21	283219	symbol	H. sapiens	283219	H. sapiens	0	0	0	0	0	0	0	0	0	0	0	0	0	0	0	0	0	0	0	0
SLC10A7	84068	symbol	H. sapiens	84068	H. sapiens	0	0	0	0	0	0	0	0	0	0	0	0	0	0	0	0	0	0	0	0
RAB11FIP4	84440	symbol	H. sapiens	84440	H. sapiens	1	1	0	0	0	0	0	0	0	0	0	0	0	0	0	0	0	0	0	0
MBD2	8932	symbol	H. sapiens	8932	H. sapiens	0	0	0	1	0	1	0	0	0	0	0	0	0	0	1	1	0	0	1	0
ZNF644	84146	symbol	H. sapiens	84146	H. sapiens	0	0	0	0	0	0	0	0	0	0	0	0	0	0	0	0	0	0	0	0
YOD1	55432	symbol	H. sapiens	55432	H. sapiens	0	0	0	0	0	0	0	1	0	0	0	1	0	0	0	0	0	0	0	0
DVL3	1857	symbol	H. sapiens	1857	H. sapiens	0	0	1	0	0	0	0	1	0	0	1	0	0	0	0	0	0	0	0	0
MSI2	124540	symbol	H. sapiens	124540	H. sapiens	0	0	0	0	0	0	0	0	0	0	0	0	0	0	0	0	0	0	0	0
CCNT2	905	symbol	H. sapiens	905	H. sapiens	1	1	0	0	0	0	0	1	0	1	0	0	0	0	0	0	1	0	1	0
C19orf47	126526	symbol	H. sapiens	126526	H. sapiens	0	0	0	0	0	0	0	0	0	0	0	0	0	0	0	0	0	0	0	0
CPA4	51200	symbol	H. sapiens	51200	H. sapiens	0	0	0	0	0	0	0	0	0	0	0	0	0	0	0	0	0	0	0	0
POTEM	641455	symbol	H. sapiens	641455	H. sapiens	0	0	0	0	0	0	0	0	0	0	0	0	0	0	0	0	0	0	0	0
BCL2L1	598	symbol	H. sapiens	598	H. sapiens	1	1	1	0	0	0	1	1	1	1	0	1	0	0	1	0	0	1	0	1
NRAS	4893	symbol	H. sapiens	4893	H. sapiens	0	1	1	0	0	0	0	0	0	0	0	0	0	0	0	0	0	1	0	0
NME4	4833	symbol	H. sapiens	4833	H. sapiens	0	0	0	0	0	0	0	0	0	0	0	0	0	0	0	0	0	0	0	0
SLK	9748	symbol	H. sapiens	9748	H. sapiens	1	0	0	0	0	0	0	1	0	0	0	0	1	0	0	0	0	0	0	0
PCGF3	10336	symbol	H. sapiens	10336	H. sapiens	0	1	1	0	0	0	0	0	0	0	0	0	0	0	0	0	0	0	0	0
ARMC8	25852	symbol	H. sapiens	25852	H. sapiens	0	1	0	0	0	0	0	0	0	0	0	0	0	0	0	0	0	1	0	0
IGF1R	3480	symbol	H. sapiens	3480	H. sapiens	0	1	1	0	0	0	1	1	0	1	0	0	0	0	0	1	0	0	0	0
ARID3B	10620	symbol	H. sapiens	10620	H. sapiens	0	0	0	1	0	0	0	0	0	0	0	0	0	0	0	0	0	0	0	0
ONECUT2	9480	symbol	H. sapiens	9480	H. sapiens	0	0	1	1	0	0	0	0	0	0	0	0	1	0	0	0	0	0	0	0
EDN1	1906	symbol	H. sapiens	1906	H. sapiens	1	0	1	0	0	1	1	1	1	0	0	0	0	1	0	0	0	0	0	1
CDV3	55573	symbol	H. sapiens	55573	H. sapiens	0	0	0	0	0	0	0	0	0	0	0	0	0	0	0	0	0	0	0	0
PDP2	57546	symbol	H. sapiens	57546	H. sapiens	0	0	0	0	1	0	0	0	0	0	0	0	0	0	0	0	0	0	0	0
RRM2	6241	symbol	H. sapiens	6241	H. sapiens	1	1	0	0	0	0	0	0	0	0	0	0	0	0	0	0	0	0	0	0
PPP2R2A	5520	symbol	H. sapiens	5520	H. sapiens	1	0	1	0	1	1	1	0	0	0	0	0	0	0	0	0	0	0	0	0
PBX3	5090	symbol	H. sapiens	5090	H. sapiens	0	0	0	1	0	0	0	0	0	1	0	0	0	0	0	0	1	0	0	0
ANKRD46	157567	symbol	H. sapiens	157567	H. sapiens	0	0	0	0	0	0	0	0	0	0	0	0	0	0	0	0	0	0	0	0
TSC22D2	9819	symbol	H. sapiens	9819	H. sapiens	0	0	0	0	0	0	0	0	0	0	0	0	0	0	0	0	0	0	0	0
TMED5	50999	symbol	H. sapiens	50999	H. sapiens	0	0	0	0	0	0	0	0	0	0	0	0	0	0	0	0	0	0	0	0
RAB40C	57799	symbol	H. sapiens	57799	H. sapiens	0	0	0	0	0	0	0	0	0	0	0	0	0	0	0	0	0	0	0	1
MIEF1	54471	symbol	H. sapiens	54471	H. sapiens	0	0	0	0	0	0	0	0	0	0	0	0	0	0	0	0	0	0	0	1
AP1S1	1174	symbol	H. sapiens	1174	H. sapiens	0	0	0	0	0	0	0	0	0	0	0	0	0	0	0	0	0	1	0	1
IGF2BP3	10643	symbol	H. sapiens	10643	H. sapiens	0	0	0	0	1	0	0	0	0	0	0	0	0	0	0	0	0	0	0	0
EPHA4	2043	symbol	H. sapiens	2043	H. sapiens	0	1	0	0	1	0	1	1	0	0	1	0	0	0	1	1	0	0	0	1
FAM104A	84923	symbol	H. sapiens	84923	H. sapiens	0	0	0	0	0	0	0	0	0	0	0	0	0	0	0	0	0	0	0	0
EDEM3	80267	symbol	H. sapiens	80267	H. sapiens	0	0	0	0	0	0	0	0	0	0	0	1	0	0	0	0	0	0	0	0
NAP1L1	4673	symbol	H. sapiens	4673	H. sapiens	0	0	0	0	0	0	0	0	0	0	0	0	0	0	0	0	0	0	0	0
AGO1	26523	symbol	H. sapiens	26523	H. sapiens	0	0	0	1	1	0	0	0	0	0	0	0	0	0	0	0	0	0	0	0
UGGT1	56886	symbol	H. sapiens	56886	H. sapiens	0	0	0	0	0	0	0	0	0	0	0	1	0	0	0	0	0	0	0	0
LMLN	89782	symbol	H. sapiens	89782	H. sapiens	0	1	0	0	0	0	0	0	0	0	0	0	0	0	0	0	0	0	0	0
PACS2	23241	symbol	H. sapiens	23241	H. sapiens	0	0	0	0	0	0	0	0	0	0	0	0	0	0	0	0	0	0	0	1
GNG5	2787	symbol	H. sapiens	2787	H. sapiens	0	0	1	0	0	0	0	0	0	0	0	0	0	0	1	0	0	0	0	0
IRS2	8660	symbol	H. sapiens	8660	H. sapiens	0	1	1	0	0	0	1	0	0	0	0	0	0	0	1	0	0	0	0	1
KATNAL1	84056	symbol	H. sapiens	84056	H. sapiens	0	0	0	0	0	0	0	0	0	0	0	0	0	0	0	0	0	0	0	0
SUB1	10923	symbol	H. sapiens	10923	H. sapiens	0	0	0	1	0	0	0	0	0	0	0	0	0	0	0	0	1	0	0	0
IGF1	3479	symbol	H. sapiens	3479	H. sapiens	1	1	1	0	1	0	1	1	0	1	1	0	1	1	0	1	0	1	0	0
NHLRC3	387921	symbol	H. sapiens	387921	H. sapiens	0	0	0	0	0	0	0	0	0	0	0	0	0	0	0	0	0	1	0	0
SMARCAD1	56916	symbol	H. sapiens	56916	H. sapiens	0	0	1	0	0	0	0	0	0	0	0	0	0	0	0	0	0	0	1	0
PDE12	201626	symbol	H. sapiens	201626	H. sapiens	0	0	0	0	1	0	1	0	0	0	0	0	0	0	0	0	0	0	0	0
TNFSF9	8744	symbol	H. sapiens	8744	H. sapiens	0	0	0	0	0	0	0	0	0	0	0	0	1	0	0	0	0	0	0	0
CRY2	1408	symbol	H. sapiens	1408	H. sapiens	0	0	0	0	0	0	1	0	0	0	0	0	0	0	0	0	0	0	0	0
C5orf51	285636	symbol	H. sapiens	285636	H. sapiens	0	0	0	0	0	0	0	0	0	0	0	0	0	0	0	0	0	0	0	0
CDKN1A	1026	symbol	H. sapiens	1026	H. sapiens	1	1	1	0	0	1	0	1	1	1	1	0	0	0	0	1	0	0	0	0
TRIM71	131405	symbol	H. sapiens	131405	H. sapiens	1	1	0	0	1	0	0	0	0	0	0	0	0	0	0	0	0	0	0	0
CLDN12	9069	symbol	H. sapiens	9069	H. sapiens	0	0	0	0	0	0	0	0	0	0	0	0	0	0	0	0	0	0	0	0
BZW1	9689	symbol	H. sapiens	9689	H. sapiens	0	0	0	0	0	0	0	0	0	0	0	0	0	0	0	0	0	0	0	0
KREMEN1	83999	symbol	H. sapiens	83999	H. sapiens	0	0	0	0	0	0	0	1	0	0	0	0	0	0	0	0	0	0	0	0
PGM2L1	283209	symbol	H. sapiens	283209	H. sapiens	0	0	0	0	1	0	0	0	0	0	0	0	0	0	0	0	0	0	0	0
MLLT10	8028	symbol	H. sapiens	8028	H. sapiens	0	0	0	0	0	0	0	0	0	0	0	0	0	0	0	0	0	0	1	0
LIMD2	80774	symbol	H. sapiens	80774	H. sapiens	0	0	0	0	0	0	0	0	0	0	0	0	0	0	0	0	0	0	0	0
THBS1	7057	symbol	H. sapiens	7057	H. sapiens	1	1	1	0	1	0	1	1	1	0	0	1	1	0	0	0	0	1	0	0
RNF44	22838	symbol	H. sapiens	22838	H. sapiens	0	0	0	0	0	0	0	0	0	0	0	0	0	0	0	0	0	0	0	0
ZNF566	84924	symbol	H. sapiens	84924	H. sapiens	0	0	0	0	0	0	0	0	0	0	0	0	0	0	0	0	0	0	0	0
SLC16A9	220963	symbol	H. sapiens	220963	H. sapiens	0	0	0	0	0	0	0	0	0	0	0	0	0	0	0	0	0	0	0	0
TGFBR3	7049	symbol	H. sapiens	7049	H. sapiens	0	0	0	0	0	0	1	1	1	0	0	0	0	0	1	1	0	0	0	0
BEND4	389206	symbol	H. sapiens	389206	H. sapiens	0	0	0	0	0	0	0	0	0	0	0	0	0	0	0	0	0	0	0	0
HAND1	9421	symbol	H. sapiens	9421	H. sapiens	0	0	1	1	0	0	0	0	0	0	0	0	0	0	0	1	1	0	0	0
ABHD17C	58489	symbol	H. sapiens	58489	H. sapiens	0	0	0	0	0	0	0	0	0	0	0	0	0	0	0	0	0	0	0	0
FASLG	356	symbol	H. sapiens	356	H. sapiens	0	0	1	0	0	0	0	0	0	0	0	0	0	0	0	0	0	1	0	0
ERO1A	30001	symbol	H. sapiens	30001	H. sapiens	0	0	0	0	0	1	0	0	0	0	0	1	0	0	0	0	0	0	0	0
GPAT4	137964	symbol	H. sapiens	137964	H. sapiens	0	0	0	0	0	0	0	0	0	0	0	0	0	0	0	0	0	0	0	0
STX3	6809	symbol	H. sapiens	6809	H. sapiens	0	0	1	0	0	0	0	0	0	0	0	0	1	0	0	0	0	1	0	1
IGF2BP1	10642	symbol	H. sapiens	10642	H. sapiens	0	1	0	0	1	0	0	0	0	0	0	0	0	0	0	0	0	0	0	0
SMCR8	140775	symbol	H. sapiens	140775	H. sapiens	0	1	0	0	0	0	0	0	0	0	0	0	0	0	0	0	0	0	0	0
NR6A1	2649	symbol	H. sapiens	2649	H. sapiens	0	0	0	1	0	0	1	0	0	0	0	0	0	0	0	0	1	0	0	0
CEP135	9662	symbol	H. sapiens	9662	H. sapiens	1	0	0	0	0	1	0	0	0	0	0	0	0	0	0	0	0	0	0	1
PEG10	23089	symbol	H. sapiens	23089	H. sapiens	0	0	0	0	0	0	0	0	0	0	0	0	0	0	0	0	0	0	0	0
ADIPOR2	79602	symbol	H. sapiens	79602	H. sapiens	0	0	1	0	0	0	1	0	0	0	0	0	0	0	0	0	0	0	0	0
TXLNG	55787	symbol	H. sapiens	55787	H. sapiens	1	0	0	0	0	0	0	0	0	0	0	0	0	0	0	0	1	0	0	1
ZBTB5	9925	symbol	H. sapiens	9925	H. sapiens	0	0	0	0	0	0	0	0	0	0	0	0	0	0	0	0	0	0	0	0
STRN	6801	symbol	H. sapiens	6801	H. sapiens	0	0	0	0	0	0	0	0	0	0	0	0	0	0	1	0	1	0	0	0
SEMA4C	54910	symbol	H. sapiens	54910	H. sapiens	0	0	1	0	0	0	0	1	0	0	0	0	0	0	0	0	0	1	0	1
IGDCC4	57722	symbol	H. sapiens	57722	H. sapiens	0	0	0	0	0	0	0	0	0	0	0	0	0	0	0	0	0	0	0	0
SURF4	6836	symbol	H. sapiens	6836	H. sapiens	0	0	0	0	0	0	0	0	0	0	0	0	0	0	0	0	0	1	0	0
SYT1	6857	symbol	H. sapiens	6857	H. sapiens	0	0	0	0	0	0	0	0	0	0	0	0	0	0	0	0	0	1	0	1
USP47	55031	symbol	H. sapiens	55031	H. sapiens	1	1	0	0	0	1	0	1	0	0	0	0	0	0	1	0	0	0	0	0
PTBP2	58155	symbol	H. sapiens	58155	H. sapiens	0	0	0	0	1	0	0	0	0	0	0	0	0	0	0	0	0	0	0	0
FOXL2	668	symbol	H. sapiens	668	H. sapiens	0	0	0	1	1	0	0	0	0	0	0	0	0	0	0	0	1	0	0	1
CNN2	1265	symbol	H. sapiens	1265	H. sapiens	0	0	0	0	0	0	0	0	0	0	0	0	0	0	0	0	0	1	0	0
SUPT16H	11198	symbol	H. sapiens	11198	H. sapiens	1	0	0	0	0	0	0	0	0	0	0	0	0	0	0	0	0	0	1	0
KPNA6	23633	symbol	H. sapiens	23633	H. sapiens	0	0	0	0	0	0	0	0	0	0	0	0	0	0	0	0	0	0	0	0
RAB5C	5878	symbol	H. sapiens	5878	H. sapiens	0	0	1	0	0	0	0	0	0	0	0	0	0	0	0	0	0	1	0	0
POU2F1	5451	symbol	H. sapiens	5451	H. sapiens	0	0	0	1	0	0	0	0	0	0	0	0	0	0	0	0	1	0	0	0
SYNJ1	8867	symbol	H. sapiens	8867	H. sapiens	0	0	0	0	0	0	0	0	0	0	0	0	0	0	1	0	0	1	0	1
CHEK1	1111	symbol	H. sapiens	1111	H. sapiens	1	1	1	0	0	1	0	1	0	0	0	0	0	0	1	0	0	0	1	0
B4GALT1	2683	symbol	H. sapiens	2683	H. sapiens	0	0	0	0	0	0	0	0	0	0	0	0	0	0	0	0	0	1	0	0
STXBP1	6812	symbol	H. sapiens	6812	H. sapiens	0	1	0	0	0	0	0	0	0	0	1	0	0	0	1	0	0	1	0	1
PSMD7	5713	symbol	H. sapiens	5713	H. sapiens	1	0	0	0	1	1	0	0	0	0	0	0	0	0	0	0	0	1	0	0
AMMECR1L	83607	symbol	H. sapiens	83607	H. sapiens	0	0	0	0	0	0	0	0	0	0	0	0	0	0	0	0	0	0	0	0
C1orf21	81563	symbol	H. sapiens	81563	H. sapiens	0	0	0	0	0	0	0	0	0	0	0	0	0	0	0	0	0	0	0	0
BTG2	7832	symbol	H. sapiens	7832	H. sapiens	1	0	0	0	1	0	1	0	0	0	0	0	0	0	0	0	0	0	0	0
CCND2	894	symbol	H. sapiens	894	H. sapiens	1	1	1	0	0	0	0	1	0	1	0	0	0	1	0	0	0	0	0	0
ZNRF3	84133	symbol	H. sapiens	84133	H. sapiens	0	0	0	0	0	0	0	0	0	0	0	0	0	0	0	0	0	0	0	0
E2F3	1871	symbol	H. sapiens	1871	H. sapiens	1	1	1	1	0	0	0	0	0	0	0	0	0	0	0	0	1	0	0	0
CALU	813	symbol	H. sapiens	813	H. sapiens	0	0	0	0	0	0	0	0	0	0	0	0	0	0	0	0	0	0	0	0
UBE4A	9354	symbol	H. sapiens	9354	H. sapiens	0	1	0	0	0	0	0	0	0	0	0	1	0	0	0	0	0	0	0	0
CDS2	8760	symbol	H. sapiens	8760	H. sapiens	0	0	0	0	0	0	0	0	0	0	0	0	0	0	0	0	0	0	0	0
CPEB2	132864	symbol	H. sapiens	132864	H. sapiens	0	0	1	0	1	0	1	0	0	0	0	0	0	0	0	0	0	0	0	0
PAFAH1B2	5049	symbol	H. sapiens	5049	H. sapiens	0	0	0	0	0	0	0	0	0	0	0	0	0	0	0	0	0	1	0	0
ENTPD7	57089	symbol	H. sapiens	57089	H. sapiens	0	0	0	0	1	0	0	0	0	0	0	0	0	0	0	0	0	1	0	0
WEE1	7465	symbol	H. sapiens	7465	H. sapiens	1	1	0	0	0	1	0	0	0	0	0	0	0	0	0	0	0	0	0	0
GABARAPL1	23710	symbol	H. sapiens	23710	H. sapiens	0	0	1	0	0	0	0	0	0	0	0	0	0	0	0	0	1	1	0	0
ATXN7L3B	552889	symbol	H. sapiens	552889	H. sapiens	0	0	0	0	0	0	0	0	0	0	0	0	0	0	0	0	0	0	0	0
CDC42SE2	56990	symbol	H. sapiens	56990	H. sapiens	0	0	0	0	0	0	0	0	0	0	0	0	0	0	0	0	0	0	0	0
PIK3R1	5295	symbol	H. sapiens	5295	H. sapiens	0	1	1	0	0	0	1	1	0	0	1	1	1	0	0	0	1	0	0	0
CRKL	1399	symbol	H. sapiens	1399	H. sapiens	0	1	1	0	0	0	1	1	0	0	0	0	1	0	0	0	0	0	0	0
UBE2V1	7335	symbol	H. sapiens	7335	H. sapiens	0	1	0	0	0	0	0	1	0	0	0	0	0	0	0	0	0	0	0	0
UBE2Q1	55585	symbol	H. sapiens	55585	H. sapiens	0	0	0	0	0	0	0	0	0	0	0	0	0	0	0	0	0	0	0	1
HOXA3	3200	symbol	H. sapiens	3200	H. sapiens	0	0	0	1	0	0	0	0	0	0	0	0	0	0	1	1	0	0	0	0
AVL9	23080	symbol	H. sapiens	23080	H. sapiens	0	0	0	0	0	0	0	0	0	0	0	0	0	0	0	0	0	0	0	0
AKT3	10000	symbol	H. sapiens	10000	H. sapiens	0	0	1	0	0	1	1	1	0	0	0	0	0	0	0	0	0	0	0	0
ZMAT3	64393	symbol	H. sapiens	64393	H. sapiens	0	1	0	0	0	0	0	0	0	0	0	0	0	0	0	0	0	0	0	0
SREK1	140890	symbol	H. sapiens	140890	H. sapiens	0	0	0	0	1	0	0	0	0	0	0	0	0	0	0	0	0	0	0	0
CDC37L1	55664	symbol	H. sapiens	55664	H. sapiens	0	0	0	0	0	0	0	0	0	0	1	0	0	0	0	0	0	1	0	0
SBNO1	55206	symbol	H. sapiens	55206	H. sapiens	0	0	0	0	0	0	0	0	0	0	0	0	0	0	0	0	0	0	1	0
CLSPN	63967	symbol	H. sapiens	63967	H. sapiens	1	0	0	0	0	1	0	1	0	0	0	0	0	0	0	0	0	0	0	0
KPNA1	3836	symbol	H. sapiens	3836	H. sapiens	0	0	0	0	1	0	0	0	0	0	0	0	0	0	0	0	0	0	0	0
CA8	767	symbol	H. sapiens	767	H. sapiens	0	0	0	0	0	0	1	0	0	0	0	0	0	0	0	0	0	0	0	0
LSM11	134353	symbol	H. sapiens	134353	H. sapiens	1	0	0	0	0	0	0	0	0	0	0	0	0	1	0	0	0	0	0	0
TRAM1	23471	symbol	H. sapiens	23471	H. sapiens	0	0	0	0	0	0	0	0	0	0	0	0	0	0	0	0	0	0	0	0
TMEM135	65084	symbol	H. sapiens	65084	H. sapiens	0	0	0	0	0	0	0	0	0	0	0	0	0	0	0	0	0	0	0	0
SRPK1	6732	symbol	H. sapiens	6732	H. sapiens	0	0	0	0	1	0	0	0	0	0	0	0	0	0	0	0	0	0	0	0
HMGA1	3159	symbol	H. sapiens	3159	H. sapiens	0	0	0	1	0	1	0	1	0	0	0	0	0	0	0	0	1	0	1	0
GDF11	10220	symbol	H. sapiens	10220	H. sapiens	0	0	0	0	0	0	0	0	0	0	0	0	0	0	0	0	0	0	0	0
CREBRF	153222	symbol	H. sapiens	153222	H. sapiens	0	0	0	1	0	0	1	0	0	0	0	1	0	0	0	0	0	0	0	0
HIP1	3092	symbol	H. sapiens	3092	H. sapiens	0	0	0	0	0	0	1	0	0	0	1	0	0	0	0	0	0	1	0	1
CADM2	253559	symbol	H. sapiens	253559	H. sapiens	0	0	0	0	0	0	0	0	0	0	0	0	0	0	0	0	0	0	0	0
NFIB	4781	symbol	H. sapiens	4781	H. sapiens	0	0	0	1	0	0	0	0	0	0	0	0	0	0	0	0	0	0	0	0
RASGEF1A	221002	symbol	H. sapiens	221002	H. sapiens	0	0	0	0	0	0	0	0	0	0	0	0	0	0	0	0	0	0	0	0
MAP1B	4131	symbol	H. sapiens	4131	H. sapiens	0	0	0	0	0	0	1	0	0	0	0	0	0	0	0	0	0	0	0	0
GALNT3	2591	symbol	H. sapiens	2591	H. sapiens	0	0	0	0	0	0	0	0	0	0	0	0	0	0	0	0	0	0	0	0
ADAT2	134637	symbol	H. sapiens	134637	H. sapiens	0	0	0	0	0	0	0	0	0	0	0	0	0	0	0	0	0	0	0	0
MBNL3	55796	symbol	H. sapiens	55796	H. sapiens	0	0	0	0	1	0	0	0	0	0	0	0	0	0	0	0	0	0	0	0
LCLAT1	253558	symbol	H. sapiens	253558	H. sapiens	0	0	0	0	0	0	0	0	0	0	0	0	0	0	0	0	0	0	0	0
SAMD12	401474	symbol	H. sapiens	401474	H. sapiens	0	0	0	0	0	0	0	0	0	0	0	0	0	0	0	0	0	0	0	0
PSD3	23362	symbol	H. sapiens	23362	H. sapiens	0	0	0	0	0	0	0	0	0	0	0	0	0	0	0	0	0	0	0	0
ESR1	2099	symbol	H. sapiens	2099	H. sapiens	0	1	1	1	0	0	1	0	0	0	0	0	0	0	0	0	1	0	1	0
SLC2A1	6513	symbol	H. sapiens	6513	H. sapiens	0	1	1	0	0	0	1	0	0	0	0	0	0	0	0	0	0	0	0	1
CENPO	79172	symbol	H. sapiens	79172	H. sapiens	0	0	0	0	0	0	0	0	0	0	0	0	0	0	0	0	0	0	1	0
NF1	4763	symbol	H. sapiens	4763	H. sapiens	0	0	1	0	0	0	1	1	0	0	0	0	1	0	0	0	0	0	0	1
KCTD15	79047	symbol	H. sapiens	79047	H. sapiens	0	0	0	0	0	0	0	0	0	0	0	0	0	0	0	0	0	0	0	0
NFASC	23114	symbol	H. sapiens	23114	H. sapiens	0	0	0	0	0	0	0	0	0	0	0	0	0	0	1	0	0	1	0	0
CYB561D1	284613	symbol	H. sapiens	284613	H. sapiens	0	0	0	0	0	0	0	0	0	0	0	0	0	0	0	0	0	0	0	0
PARVB	29780	symbol	H. sapiens	29780	H. sapiens	0	0	1	0	0	0	0	0	0	0	0	0	1	0	0	0	0	0	0	0
CKAP4	10970	symbol	H. sapiens	10970	H. sapiens	0	0	0	0	1	0	0	0	0	0	0	0	0	0	0	0	0	1	0	0
CNOT8	9337	symbol	H. sapiens	9337	H. sapiens	1	0	0	0	1	0	0	0	0	0	0	0	0	0	0	0	0	0	0	0
RCC2	55920	symbol	H. sapiens	55920	H. sapiens	1	1	0	0	0	1	0	0	0	0	0	0	1	1	1	0	0	0	0	0
ADCY9	115	symbol	H. sapiens	115	H. sapiens	0	0	1	0	0	0	1	1	0	0	0	0	0	0	0	0	0	0	0	0
IDE	3416	symbol	H. sapiens	3416	H. sapiens	0	0	0	0	0	1	1	0	0	0	0	0	0	0	0	1	0	0	0	0
NXT2	55916	symbol	H. sapiens	55916	H. sapiens	0	0	0	0	0	0	0	0	0	0	0	0	0	0	0	0	0	0	0	0
ZNF805	390980	symbol	H. sapiens	390980	H. sapiens	0	0	0	0	0	0	0	0	0	0	0	0	0	0	0	0	0	0	0	0
SLC25A15	10166	symbol	H. sapiens	10166	H. sapiens	0	0	0	0	0	0	0	0	0	0	0	0	0	0	0	0	0	0	0	0
KLF4	9314	symbol	H. sapiens	9314	H. sapiens	1	1	1	1	1	0	1	1	1	0	0	0	1	0	0	1	1	0	1	1
PAX6	5080	symbol	H. sapiens	5080	H. sapiens	0	1	1	1	0	0	1	0	0	0	0	0	0	0	1	1	1	0	1	0
GATAD2B	57459	symbol	H. sapiens	57459	H. sapiens	0	0	0	1	0	0	0	0	0	0	0	0	0	0	0	0	0	0	1	0
ALG9	79796	symbol	H. sapiens	79796	H. sapiens	0	0	0	0	0	0	0	0	0	0	0	0	0	0	0	0	0	0	0	0

## Sheet: Enrichment
GroupID	Category	Term	Description	LogP	Log(q-value)	InTerm_InList	Genes	Symbols
1_Summary	GO Biological Processes	GO:0044770	cell cycle phase transition	-10.543	-6.43859	27/640	571,586,595,894,997,1026,1111,1871,1876,4194,5520,5713,5962,6241,7465,7832,8091,9314,9337,9662,9700,55031,55920,63967,131405,134353,219771,598,1906,3479,8243,23468,55719,55787,84440,905,9748,1982,7057,340485,11198,51616	BACH1,BCAT1,CCND1,CCND2,CDC34,CDKN1A,CHEK1,E2F3,E2F6,MDM4,PPP2R2A,PSMD7,RDX,RRM2,WEE1,BTG2,HMGA2,KLF4,CNOT8,CEP135,ESPL1,USP47,RCC2,CLSPN,TRIM71,LSM11,CCNY,BCL2L1,EDN1,IGF1,SMC1A,CBX5,SLF2,TXLNG,RAB11FIP4,CCNT2,SLK,EIF4G2,THBS1,ACER2,SUPT16H,TAF9B
1_Member	GO Biological Processes	GO:0044770	cell cycle phase transition	-10.543	-6.43859	27/640	571,586,595,894,997,1026,1111,1871,1876,4194,5520,5713,5962,6241,7465,7832,8091,9314,9337,9662,9700,55031,55920,63967,131405,134353,219771	BACH1,BCAT1,CCND1,CCND2,CDC34,CDKN1A,CHEK1,E2F3,E2F6,MDM4,PPP2R2A,PSMD7,RDX,RRM2,WEE1,BTG2,HMGA2,KLF4,CNOT8,CEP135,ESPL1,USP47,RCC2,CLSPN,TRIM71,LSM11,CCNY
1_Member	GO Biological Processes	GO:0044772	mitotic cell cycle phase transition	-10.4973	-6.43859	26/595	571,586,595,894,997,1026,1871,1876,4194,5520,5713,5962,6241,7465,7832,8091,9314,9337,9662,9700,55031,55920,63967,131405,134353,219771	BACH1,BCAT1,CCND1,CCND2,CDC34,CDKN1A,E2F3,E2F6,MDM4,PPP2R2A,PSMD7,RDX,RRM2,WEE1,BTG2,HMGA2,KLF4,CNOT8,CEP135,ESPL1,USP47,RCC2,CLSPN,TRIM71,LSM11,CCNY
1_Member	GO Biological Processes	GO:0010564	regulation of cell cycle process	-9.1284	-5.32698	28/795	595,598,894,1026,1111,1876,1906,3479,4194,5713,5962,6241,7465,7832,8091,8243,9314,9337,9662,9700,23468,55031,55719,55787,55920,63967,84440,134353	CCND1,BCL2L1,CCND2,CDKN1A,CHEK1,E2F6,EDN1,IGF1,MDM4,PSMD7,RDX,RRM2,WEE1,BTG2,HMGA2,SMC1A,KLF4,CNOT8,CEP135,ESPL1,CBX5,USP47,SLF2,TXLNG,RCC2,CLSPN,RAB11FIP4,LSM11
1_Member	GO Biological Processes	GO:0000082	G1/S transition of mitotic cell cycle	-9.08466	-5.32698	17/282	571,586,595,894,997,1026,1871,1876,4194,5962,6241,7465,7832,9314,9337,131405,134353	BACH1,BCAT1,CCND1,CCND2,CDC34,CDKN1A,E2F3,E2F6,MDM4,RDX,RRM2,WEE1,BTG2,KLF4,CNOT8,TRIM71,LSM11
1_Member	GO Biological Processes	GO:0044843	cell cycle G1/S phase transition	-8.56811	-4.90734	17/305	571,586,595,894,997,1026,1871,1876,4194,5962,6241,7465,7832,9314,9337,131405,134353	BACH1,BCAT1,CCND1,CCND2,CDC34,CDKN1A,E2F3,E2F6,MDM4,RDX,RRM2,WEE1,BTG2,KLF4,CNOT8,TRIM71,LSM11
1_Member	GO Biological Processes	GO:0045787	positive regulation of cell cycle	-7.6425	-4.18585	18/397	595,894,905,1026,1111,1906,3479,4194,5962,7832,8091,9337,9700,55719,55920,84440,134353,219771	CCND1,CCND2,CCNT2,CDKN1A,CHEK1,EDN1,IGF1,MDM4,RDX,BTG2,HMGA2,CNOT8,ESPL1,SLF2,RCC2,RAB11FIP4,LSM11,CCNY
1_Member	GO Biological Processes	GO:0007346	regulation of mitotic cell cycle	-7.44423	-4.08449	24/718	595,598,894,1026,1111,1906,3479,4194,5713,5962,7465,7832,8091,8243,9314,9337,9662,9700,9748,55031,55719,55920,63967,134353	CCND1,BCL2L1,CCND2,CDKN1A,CHEK1,EDN1,IGF1,MDM4,PSMD7,RDX,WEE1,BTG2,HMGA2,SMC1A,KLF4,CNOT8,CEP135,ESPL1,SLK,USP47,SLF2,RCC2,CLSPN,LSM11
1_Member	GO Biological Processes	GO:0090068	positive regulation of cell cycle process	-6.94513	-3.73151	15/303	595,894,1026,1906,3479,4194,5962,7832,8091,9337,9700,55719,55920,84440,134353	CCND1,CCND2,CDKN1A,EDN1,IGF1,MDM4,RDX,BTG2,HMGA2,CNOT8,ESPL1,SLF2,RCC2,RAB11FIP4,LSM11
1_Member	GO Biological Processes	GO:0010948	negative regulation of cell cycle process	-6.78189	-3.59824	16/357	595,1026,1111,1876,4194,5713,6241,7465,7832,8091,9314,9337,9700,23468,55031,63967	CCND1,CDKN1A,CHEK1,E2F6,MDM4,PSMD7,RRM2,WEE1,BTG2,HMGA2,KLF4,CNOT8,ESPL1,CBX5,USP47,CLSPN
1_Member	GO Biological Processes	GO:1901987	regulation of cell cycle phase transition	-6.3216	-3.21713	18/487	595,894,1026,1111,4194,5713,5962,7465,7832,8091,9314,9337,9662,9700,55031,55920,63967,134353	CCND1,CCND2,CDKN1A,CHEK1,MDM4,PSMD7,RDX,WEE1,BTG2,HMGA2,KLF4,CNOT8,CEP135,ESPL1,USP47,RCC2,CLSPN,LSM11
1_Member	GO Biological Processes	GO:1901990	regulation of mitotic cell cycle phase transition	-6.1421	-3.12755	17/449	595,894,1026,4194,5713,5962,7465,7832,8091,9314,9337,9662,9700,55031,55920,63967,134353	CCND1,CCND2,CDKN1A,MDM4,PSMD7,RDX,WEE1,BTG2,HMGA2,KLF4,CNOT8,CEP135,ESPL1,USP47,RCC2,CLSPN,LSM11
1_Member	GO Biological Processes	GO:0045786	negative regulation of cell cycle	-5.26847	-2.51079	19/637	595,598,1026,1111,1876,1982,4194,5713,6241,7057,7465,7832,8091,9314,9337,9700,23468,55031,63967	CCND1,BCL2L1,CDKN1A,CHEK1,E2F6,EIF4G2,MDM4,PSMD7,RRM2,THBS1,WEE1,BTG2,HMGA2,KLF4,CNOT8,ESPL1,CBX5,USP47,CLSPN
1_Member	GO Biological Processes	GO:1901988	negative regulation of cell cycle phase transition	-5.20021	-2.46975	12/269	595,1026,1111,4194,5713,7465,7832,8091,9314,9337,55031,63967	CCND1,CDKN1A,CHEK1,MDM4,PSMD7,WEE1,BTG2,HMGA2,KLF4,CNOT8,USP47,CLSPN
1_Member	GO Biological Processes	GO:2000045	regulation of G1/S transition of mitotic cell cycle	-5.08326	-2.39562	10/188	595,894,1026,4194,5962,7465,7832,9314,9337,134353	CCND1,CCND2,CDKN1A,MDM4,RDX,WEE1,BTG2,KLF4,CNOT8,LSM11
1_Member	GO Biological Processes	GO:0045930	negative regulation of mitotic cell cycle	-4.86642	-2.19881	13/340	595,598,1026,1111,4194,5713,7465,7832,8091,9314,9337,55031,63967	CCND1,BCL2L1,CDKN1A,CHEK1,MDM4,PSMD7,WEE1,BTG2,HMGA2,KLF4,CNOT8,USP47,CLSPN
1_Member	GO Biological Processes	GO:1901991	negative regulation of mitotic cell cycle phase transition	-4.75662	-2.15275	11/250	595,1026,4194,5713,7465,7832,8091,9314,9337,55031,63967	CCND1,CDKN1A,MDM4,PSMD7,WEE1,BTG2,HMGA2,KLF4,CNOT8,USP47,CLSPN
1_Member	GO Biological Processes	GO:0007093	mitotic cell cycle checkpoint	-4.71563	-2.11974	9/165	595,598,1026,4194,7465,7832,8091,9337,63967	CCND1,BCL2L1,CDKN1A,MDM4,WEE1,BTG2,HMGA2,CNOT8,CLSPN
1_Member	GO Biological Processes	GO:1902806	regulation of cell cycle G1/S phase transition	-4.68346	-2.10902	10/209	595,894,1026,4194,5962,7465,7832,9314,9337,134353	CCND1,CCND2,CDKN1A,MDM4,RDX,WEE1,BTG2,KLF4,CNOT8,LSM11
1_Member	GO Biological Processes	GO:0000075	cell cycle checkpoint	-4.52673	-1.98653	10/218	595,598,1026,1111,4194,7465,7832,8091,9337,63967	CCND1,BCL2L1,CDKN1A,CHEK1,MDM4,WEE1,BTG2,HMGA2,CNOT8,CLSPN
1_Member	GO Biological Processes	GO:0044773	mitotic DNA damage checkpoint	-4.47092	-1.96506	7/100	595,1026,4194,7832,8091,9337,63967	CCND1,CDKN1A,MDM4,BTG2,HMGA2,CNOT8,CLSPN
1_Member	GO Biological Processes	GO:0044774	mitotic DNA integrity checkpoint	-4.25619	-1.81553	7/108	595,1026,4194,7832,8091,9337,63967	CCND1,CDKN1A,MDM4,BTG2,HMGA2,CNOT8,CLSPN
1_Member	GO Biological Processes	GO:0000077	DNA damage checkpoint	-4.182	-1.75676	8/150	595,1026,1111,4194,7832,8091,9337,63967	CCND1,CDKN1A,CHEK1,MDM4,BTG2,HMGA2,CNOT8,CLSPN
1_Member	GO Biological Processes	GO:0031570	DNA integrity checkpoint	-3.96691	-1.63247	8/161	595,1026,1111,4194,7832,8091,9337,63967	CCND1,CDKN1A,CHEK1,MDM4,BTG2,HMGA2,CNOT8,CLSPN
1_Member	GO Biological Processes	GO:2000134	negative regulation of G1/S transition of mitotic cell cycle	-3.83412	-1.53883	7/126	595,1026,4194,7465,7832,9314,9337	CCND1,CDKN1A,MDM4,WEE1,BTG2,KLF4,CNOT8
1_Member	GO Biological Processes	GO:1902807	negative regulation of cell cycle G1/S phase transition	-3.70896	-1.44959	7/132	595,1026,4194,7465,7832,9314,9337	CCND1,CDKN1A,MDM4,WEE1,BTG2,KLF4,CNOT8
1_Member	GO Biological Processes	GO:0031571	mitotic G1 DNA damage checkpoint	-3.58989	-1.36325	5/63	595,1026,4194,7832,9337	CCND1,CDKN1A,MDM4,BTG2,CNOT8
1_Member	GO Biological Processes	GO:0044819	mitotic G1/S transition checkpoint	-3.58989	-1.36325	5/63	595,1026,4194,7832,9337	CCND1,CDKN1A,MDM4,BTG2,CNOT8
1_Member	GO Biological Processes	GO:0044783	G1 DNA damage checkpoint	-3.55772	-1.34411	5/64	595,1026,4194,7832,9337	CCND1,CDKN1A,MDM4,BTG2,CNOT8
1_Member	GO Biological Processes	GO:0071156	regulation of cell cycle arrest	-3.40181	-1.22391	6/106	595,1026,4194,7832,8091,9337	CCND1,CDKN1A,MDM4,BTG2,HMGA2,CNOT8
1_Member	GO Biological Processes	GO:0072401	signal transduction involved in DNA integrity checkpoint	-3.29161	-1.14935	5/73	1026,1111,4194,7832,9337	CDKN1A,CHEK1,MDM4,BTG2,CNOT8
1_Member	GO Biological Processes	GO:0072422	signal transduction involved in DNA damage checkpoint	-3.29161	-1.14935	5/73	1026,1111,4194,7832,9337	CDKN1A,CHEK1,MDM4,BTG2,CNOT8
1_Member	GO Biological Processes	GO:0072395	signal transduction involved in cell cycle checkpoint	-3.26438	-1.13724	5/74	1026,1111,4194,7832,9337	CDKN1A,CHEK1,MDM4,BTG2,CNOT8
1_Member	GO Biological Processes	GO:0071158	positive regulation of cell cycle arrest	-3.08485	-1.01957	5/81	1026,4194,7832,8091,9337	CDKN1A,MDM4,BTG2,HMGA2,CNOT8
1_Member	GO Biological Processes	GO:0042770	signal transduction in response to DNA damage	-2.88444	-0.89392	6/133	1026,1111,4194,7832,9337,340485	CDKN1A,CHEK1,MDM4,BTG2,CNOT8,ACER2
1_Member	GO Biological Processes	GO:0007050	cell cycle arrest	-2.86157	-0.874742	8/236	595,1026,1982,4194,7057,7832,8091,9337	CCND1,CDKN1A,EIF4G2,MDM4,THBS1,BTG2,HMGA2,CNOT8
1_Member	GO Biological Processes	GO:0006977	DNA damage response, signal transduction by p53 class mediator resulting in cell cycle arrest	-2.79201	-0.832411	4/56	1026,4194,7832,9337	CDKN1A,MDM4,BTG2,CNOT8
1_Member	GO Biological Processes	GO:0072431	signal transduction involved in mitotic G1 DNA damage checkpoint	-2.76344	-0.818674	4/57	1026,4194,7832,9337	CDKN1A,MDM4,BTG2,CNOT8
1_Member	GO Biological Processes	GO:1902400	intracellular signal transduction involved in G1 DNA damage checkpoint	-2.76344	-0.818674	4/57	1026,4194,7832,9337	CDKN1A,MDM4,BTG2,CNOT8
1_Member	GO Biological Processes	GO:0072413	signal transduction involved in mitotic cell cycle checkpoint	-2.70798	-0.789145	4/59	1026,4194,7832,9337	CDKN1A,MDM4,BTG2,CNOT8
1_Member	GO Biological Processes	GO:1902402	signal transduction involved in mitotic DNA damage checkpoint	-2.70798	-0.789145	4/59	1026,4194,7832,9337	CDKN1A,MDM4,BTG2,CNOT8
1_Member	GO Biological Processes	GO:1902403	signal transduction involved in mitotic DNA integrity checkpoint	-2.70798	-0.789145	4/59	1026,4194,7832,9337	CDKN1A,MDM4,BTG2,CNOT8
1_Member	GO Biological Processes	GO:0030330	DNA damage response, signal transduction by p53 class mediator	-2.54838	-0.685572	5/107	1026,4194,7832,9337,340485	CDKN1A,MDM4,BTG2,CNOT8,ACER2
1_Member	GO Biological Processes	GO:0072331	signal transduction by p53 class mediator	-2.51878	-0.67528	8/268	1026,1111,4194,7832,9337,11198,51616,340485	CDKN1A,CHEK1,MDM4,BTG2,CNOT8,SUPT16H,TAF9B,ACER2
1_Member	GO Biological Processes	GO:0061014	positive regulation of mRNA catabolic process	-2.01221	-0.349697	3/49	7832,9337,131405	BTG2,CNOT8,TRIM71
2_Summary	KEGG Pathway	hsa04115	p53 signaling pathway	-7.94062	-4.35903	9/69	595,894,1026,1111,3479,4194,6241,7057,64393,1399,1871,4893,5962,8091,8660,10642,131405,905,3480,5576,140775,219771,7465,8243,9700,661,5295,51616,1876,7335,9354,10336,23468,25852,55031,122830,9314,598,5080,5899,55143,55920,84440,89782,2043,2099,6812,7402,6513	CCND1,CCND2,CDKN1A,CHEK1,IGF1,MDM4,RRM2,THBS1,ZMAT3,CRKL,E2F3,NRAS,RDX,HMGA2,IRS2,IGF2BP1,TRIM71,CCNT2,IGF1R,PRKAR2A,SMCR8,CCNY,WEE1,SMC1A,ESPL1,POLR3D,PIK3R1,TAF9B,E2F6,UBE2V1,UBE4A,PCGF3,CBX5,ARMC8,USP47,NAA30,KLF4,BCL2L1,PAX6,RALB,CDCA8,RCC2,RAB11FIP4,LMLN,EPHA4,ESR1,STXBP1,UTRN,SLC2A1
2_Member	KEGG Pathway	hsa04115	p53 signaling pathway	-7.94062	-4.35903	9/69	595,894,1026,1111,3479,4194,6241,7057,64393	CCND1,CCND2,CDKN1A,CHEK1,IGF1,MDM4,RRM2,THBS1,ZMAT3
2_Member	KEGG Pathway	hsa05206	MicroRNAs in cancer	-5.4661	-2.67456	13/299	595,894,1026,1399,1871,4194,4893,5962,7057,8091,8660,10642,131405	CCND1,CCND2,CDKN1A,CRKL,E2F3,MDM4,NRAS,RDX,THBS1,HMGA2,IRS2,IGF2BP1,TRIM71
2_Member	GO Cellular Components	GO:1902911	protein kinase complex	-5.37025	-2.59029	8/103	595,894,905,1026,3480,5576,140775,219771	CCND1,CCND2,CCNT2,CDKN1A,IGF1R,PRKAR2A,SMCR8,CCNY
2_Member	GO Biological Processes	GO:1904031	positive regulation of cyclin-dependent protein kinase activity	-4.83682	-2.19881	5/35	595,894,905,1026,219771	CCND1,CCND2,CCNT2,CDKN1A,CCNY
2_Member	KEGG Pathway	hsa04110	Cell cycle	-4.77458	-2.16302	8/124	595,894,1026,1111,1871,7465,8243,9700	CCND1,CCND2,CDKN1A,CHEK1,E2F3,WEE1,SMC1A,ESPL1
2_Member	GO Cellular Components	GO:0061695	transferase complex, transferring phosphorus-containing groups	-4.70863	-2.11974	11/253	595,661,894,905,1026,3480,5295,5576,51616,140775,219771	CCND1,POLR3D,CCND2,CCNT2,CDKN1A,IGF1R,PIK3R1,PRKAR2A,TAF9B,SMCR8,CCNY
2_Member	KEGG Pathway	hsa05219	Bladder cancer	-4.49252	-1.97162	5/41	595,1026,1871,4893,7057	CCND1,CDKN1A,E2F3,NRAS,THBS1
2_Member	GO Cellular Components	GO:0000307	cyclin-dependent protein kinase holoenzyme complex	-4.44064	-1.95572	5/42	595,894,905,1026,219771	CCND1,CCND2,CCNT2,CDKN1A,CCNY
2_Member	GO Cellular Components	GO:1990234	transferase complex	-4.13178	-1.72072	19/771	595,661,894,905,1026,1876,3480,5295,5576,7335,9354,10336,23468,25852,51616,55031,122830,140775,219771	CCND1,POLR3D,CCND2,CCNT2,CDKN1A,E2F6,IGF1R,PIK3R1,PRKAR2A,UBE2V1,UBE4A,PCGF3,CBX5,ARMC8,TAF9B,USP47,NAA30,SMCR8,CCNY
2_Member	GO Molecular Functions	GO:0016538	cyclin-dependent protein serine/threonine kinase regulator activity	-4.11223	-1.71153	5/49	595,894,905,1026,219771	CCND1,CCND2,CCNT2,CDKN1A,CCNY
2_Member	GO Molecular Functions	GO:0019207	kinase regulator activity	-3.90276	-1.59224	9/210	595,894,905,1026,5295,5576,9314,140775,219771	CCND1,CCND2,CCNT2,CDKN1A,PIK3R1,PRKAR2A,KLF4,SMCR8,CCNY
2_Member	GO Cellular Components	GO:1902554	serine/threonine protein kinase complex	-3.8692	-1.56637	6/87	595,894,905,1026,140775,219771	CCND1,CCND2,CCNT2,CDKN1A,SMCR8,CCNY
2_Member	GO Biological Processes	GO:0045737	positive regulation of cyclin-dependent protein serine/threonine kinase activity	-3.78313	-1.50618	4/31	595,894,905,219771	CCND1,CCND2,CCNT2,CCNY
2_Member	GO Biological Processes	GO:0051301	cell division	-3.36645	-1.2026	15/609	595,598,894,905,5080,5899,7465,8091,8243,9700,55143,55920,84440,89782,219771	CCND1,BCL2L1,CCND2,CCNT2,PAX6,RALB,WEE1,HMGA2,SMC1A,ESPL1,CDCA8,RCC2,RAB11FIP4,LMLN,CCNY
2_Member	GO Molecular Functions	GO:0019901	protein kinase binding	-3.05033	-0.997596	15/654	595,598,894,1026,2043,2099,5080,5295,5576,6812,7402,8660,55920,140775,219771	CCND1,BCL2L1,CCND2,CDKN1A,EPHA4,ESR1,PAX6,PIK3R1,PRKAR2A,STXBP1,UTRN,IRS2,RCC2,SMCR8,CCNY
2_Member	GO Molecular Functions	GO:0019900	kinase binding	-2.9442	-0.942279	16/741	595,598,894,1026,2043,2099,5080,5295,5576,6513,6812,7402,8660,55920,140775,219771	CCND1,BCL2L1,CCND2,CDKN1A,EPHA4,ESR1,PAX6,PIK3R1,PRKAR2A,SLC2A1,STXBP1,UTRN,IRS2,RCC2,SMCR8,CCNY
2_Member	GO Molecular Functions	GO:0019887	protein kinase regulator activity	-2.89009	-0.897709	7/181	595,894,905,1026,5576,140775,219771	CCND1,CCND2,CCNT2,CDKN1A,PRKAR2A,SMCR8,CCNY
2_Member	GO Biological Processes	GO:0000079	regulation of cyclin-dependent protein serine/threonine kinase activity	-2.63871	-0.744355	5/102	595,894,905,1026,219771	CCND1,CCND2,CCNT2,CDKN1A,CCNY
2_Member	GO Biological Processes	GO:1904029	regulation of cyclin-dependent protein kinase activity	-2.56604	-0.699061	5/106	595,894,905,1026,219771	CCND1,CCND2,CCNT2,CDKN1A,CCNY
2_Member	KEGG Pathway	hsa05203	Viral carcinogenesis	-2.00831	-0.347206	6/201	595,894,1026,1111,4893,5295	CCND1,CCND2,CDKN1A,CHEK1,NRAS,PIK3R1
3_Summary	KEGG Pathway	hsa01522	Endocrine resistance	-7.79579	-4.28115	10/96	115,595,1026,1871,2099,3479,3480,4893,5295,10000,356,894,8660,23710,1857,5080,9314,9421,10336,56916,598,1399,1111,2005,6513,2787,5899,79602,5962,7057,4763,5878,5520,1906,29780,488,132864,5576,340485,6809,9480,54910	ADCY9,CCND1,CDKN1A,E2F3,ESR1,IGF1,IGF1R,NRAS,PIK3R1,AKT3,FASLG,CCND2,IRS2,GABARAPL1,DVL3,PAX6,KLF4,HAND1,PCGF3,SMARCAD1,BCL2L1,CRKL,CHEK1,ELK4,SLC2A1,GNG5,RALB,ADIPOR2,RDX,THBS1,NF1,RAB5C,PPP2R2A,EDN1,PARVB,ATP2A2,CPEB2,PRKAR2A,ACER2,STX3,ONECUT2,SEMA4C
3_Member	KEGG Pathway	hsa01522	Endocrine resistance	-7.79579	-4.28115	10/96	115,595,1026,1871,2099,3479,3480,4893,5295,10000	ADCY9,CCND1,CDKN1A,E2F3,ESR1,IGF1,IGF1R,NRAS,PIK3R1,AKT3
3_Member	KEGG Pathway	hsa04068	FoxO signaling pathway	-7.49603	-4.09053	11/132	356,595,894,1026,3479,3480,4893,5295,8660,10000,23710	FASLG,CCND1,CCND2,CDKN1A,IGF1,IGF1R,NRAS,PIK3R1,IRS2,AKT3,GABARAPL1
3_Member	KEGG Pathway	hsa04550	Signaling pathways regulating pluripotency of stem cells	-7.26337	-3.94502	11/139	1857,3479,3480,4893,5080,5295,9314,9421,10000,10336,56916	DVL3,IGF1,IGF1R,NRAS,PAX6,PIK3R1,KLF4,HAND1,AKT3,PCGF3,SMARCAD1
3_Member	KEGG Pathway	hsa05214	Glioma	-6.97019	-3.73151	8/64	595,1026,1871,3479,3480,4893,5295,10000	CCND1,CDKN1A,E2F3,IGF1,IGF1R,NRAS,PIK3R1,AKT3
3_Member	KEGG Pathway	hsa05218	Melanoma	-6.71065	-3.55503	8/69	595,1026,1871,3479,3480,4893,5295,10000	CCND1,CDKN1A,E2F3,IGF1,IGF1R,NRAS,PIK3R1,AKT3
3_Member	KEGG Pathway	hsa05220	Chronic myeloid leukemia	-6.6127	-3.48341	8/71	595,598,1026,1399,1871,4893,5295,10000	CCND1,BCL2L1,CDKN1A,CRKL,E2F3,NRAS,PIK3R1,AKT3
3_Member	KEGG Pathway	hsa05166	HTLV-I infection	-6.21555	-3.15721	13/256	115,595,598,894,1026,1111,1857,1871,2005,4893,5295,6513,10000	ADCY9,CCND1,BCL2L1,CCND2,CDKN1A,CHEK1,DVL3,E2F3,ELK4,NRAS,PIK3R1,SLC2A1,AKT3
3_Member	KEGG Pathway	hsa05200	Pathways in cancer	-6.19473	-3.15721	16/395	115,356,595,598,1026,1399,1857,1871,2787,3479,3480,4893,5295,5899,6513,10000	ADCY9,FASLG,CCND1,BCL2L1,CDKN1A,CRKL,DVL3,E2F3,GNG5,IGF1,IGF1R,NRAS,PIK3R1,RALB,SLC2A1,AKT3
3_Member	KEGG Pathway	hsa05224	Breast cancer	-6.12556	-3.12755	10/144	595,1026,1857,1871,2099,3479,3480,4893,5295,10000	CCND1,CDKN1A,DVL3,E2F3,ESR1,IGF1,IGF1R,NRAS,PIK3R1,AKT3
3_Member	KEGG Pathway	hsa05215	Prostate cancer	-5.92637	-2.9816	8/87	595,1026,1871,3479,3480,4893,5295,10000	CCND1,CDKN1A,E2F3,IGF1,IGF1R,NRAS,PIK3R1,AKT3
3_Member	KEGG Pathway	hsa04213	Longevity regulating pathway - multiple species	-5.85826	-2.94896	7/62	115,3479,3480,4893,5295,8660,10000	ADCY9,IGF1,IGF1R,NRAS,PIK3R1,IRS2,AKT3
3_Member	KEGG Pathway	hsa04211	Longevity regulating pathway	-5.85074	-2.94896	8/89	115,3479,3480,4893,5295,8660,10000,79602	ADCY9,IGF1,IGF1R,NRAS,PIK3R1,IRS2,AKT3,ADIPOR2
3_Member	KEGG Pathway	hsa05205	Proteoglycans in cancer	-5.61493	-2.7737	11/203	356,595,1026,2099,3479,3480,4893,5295,5962,7057,10000	FASLG,CCND1,CDKN1A,ESR1,IGF1,IGF1R,NRAS,PIK3R1,RDX,THBS1,AKT3
3_Member	KEGG Pathway	hsa04014	Ras signaling pathway	-5.14967	-2.44692	11/227	356,598,2787,3479,3480,4763,4893,5295,5878,5899,10000	FASLG,BCL2L1,GNG5,IGF1,IGF1R,NF1,NRAS,PIK3R1,RAB5C,RALB,AKT3
3_Member	KEGG Pathway	hsa01521	EGFR tyrosine kinase inhibitor resistance	-5.1439	-2.44692	7/79	598,3479,3480,4763,4893,5295,10000	BCL2L1,IGF1,IGF1R,NF1,NRAS,PIK3R1,AKT3
3_Member	KEGG Pathway	hsa04151	PI3K-Akt signaling pathway	-4.83953	-2.19881	13/342	356,595,598,894,1026,2787,3479,3480,4893,5295,5520,7057,10000	FASLG,CCND1,BCL2L1,CCND2,CDKN1A,GNG5,IGF1,IGF1R,NRAS,PIK3R1,PPP2R2A,THBS1,AKT3
3_Member	KEGG Pathway	hsa05212	Pancreatic cancer	-4.62315	-2.05581	6/64	595,598,1871,5295,5899,10000	CCND1,BCL2L1,E2F3,PIK3R1,RALB,AKT3
3_Member	KEGG Pathway	hsa04066	HIF-1 signaling pathway	-4.44301	-1.95572	7/101	1026,1906,3479,3480,5295,6513,10000	CDKN1A,EDN1,IGF1,IGF1R,PIK3R1,SLC2A1,AKT3
3_Member	KEGG Pathway	hsa04917	Prolactin signaling pathway	-4.39985	-1.92092	6/70	595,894,2099,4893,5295,10000	CCND1,CCND2,ESR1,NRAS,PIK3R1,AKT3
3_Member	KEGG Pathway	hsa04510	Focal adhesion	-4.08049	-1.69388	9/199	595,894,1399,3479,3480,5295,7057,10000,29780	CCND1,CCND2,CRKL,IGF1,IGF1R,PIK3R1,THBS1,AKT3,PARVB
3_Member	KEGG Pathway	hsa04919	Thyroid hormone signaling pathway	-4.05917	-1.69065	7/116	488,595,2099,4893,5295,6513,10000	ATP2A2,CCND1,ESR1,NRAS,PIK3R1,SLC2A1,AKT3
3_Member	KEGG Pathway	hsa04015	Rap1 signaling pathway	-3.90276	-1.59224	9/210	115,1399,3479,3480,4893,5295,5899,7057,10000	ADCY9,CRKL,IGF1,IGF1R,NRAS,PIK3R1,RALB,THBS1,AKT3
3_Member	KEGG Pathway	hsa04140	Autophagy - animal	-3.79163	-1.51107	7/128	598,3480,4893,5295,8660,10000,23710	BCL2L1,IGF1R,NRAS,PIK3R1,IRS2,AKT3,GABARAPL1
3_Member	KEGG Pathway	hsa05223	Non-small cell lung cancer	-3.75993	-1.49009	5/58	595,1871,4893,5295,10000	CCND1,E2F3,NRAS,PIK3R1,AKT3
3_Member	KEGG Pathway	hsa04914	Progesterone-mediated oocyte maturation	-3.63443	-1.39196	6/96	115,3479,3480,5295,10000,132864	ADCY9,IGF1,IGF1R,PIK3R1,AKT3,CPEB2
3_Member	KEGG Pathway	hsa05211	Renal cell carcinoma	-3.52611	-1.32376	5/65	1399,4893,5295,6513,10000	CRKL,NRAS,PIK3R1,SLC2A1,AKT3
3_Member	KEGG Pathway	hsa05161	Hepatitis B	-3.47779	-1.28537	7/144	356,595,1026,1871,4893,5295,10000	FASLG,CCND1,CDKN1A,E2F3,NRAS,PIK3R1,AKT3
3_Member	KEGG Pathway	hsa01524	Platinum drug resistance	-3.29161	-1.14935	5/73	356,598,1026,5295,10000	FASLG,BCL2L1,CDKN1A,PIK3R1,AKT3
3_Member	KEGG Pathway	hsa05222	Small cell lung cancer	-3.01332	-0.985655	5/84	595,598,1871,5295,10000	CCND1,BCL2L1,E2F3,PIK3R1,AKT3
3_Member	KEGG Pathway	hsa05213	Endometrial cancer	-2.97652	-0.95324	4/50	595,4893,5295,10000	CCND1,NRAS,PIK3R1,AKT3
3_Member	KEGG Pathway	hsa04012	ErbB signaling pathway	-2.96725	-0.949937	5/86	1026,1399,4893,5295,10000	CDKN1A,CRKL,NRAS,PIK3R1,AKT3
3_Member	GO Biological Processes	GO:0008625	extrinsic apoptotic signaling pathway via death domain receptors	-2.94469	-0.942279	5/87	356,598,4763,5295,7057	FASLG,BCL2L1,NF1,PIK3R1,THBS1
3_Member	KEGG Pathway	hsa04923	Regulation of lipolysis in adipocytes	-2.85092	-0.867796	4/54	115,5295,8660,10000	ADCY9,PIK3R1,IRS2,AKT3
3_Member	KEGG Pathway	hsa05221	Acute myeloid leukemia	-2.82116	-0.847028	4/55	595,4893,5295,10000	CCND1,NRAS,PIK3R1,AKT3
3_Member	KEGG Pathway	hsa04371	Apelin signaling pathway	-2.80249	-0.837198	6/138	115,595,2787,4893,10000,23710	ADCY9,CCND1,GNG5,NRAS,AKT3,GABARAPL1
3_Member	KEGG Pathway	hsa04910	Insulin signaling pathway	-2.80249	-0.837198	6/138	1399,4893,5295,5576,8660,10000	CRKL,NRAS,PIK3R1,PRKAR2A,IRS2,AKT3
3_Member	KEGG Pathway	hsa04915	Estrogen signaling pathway	-2.71485	-0.789145	5/98	115,2099,4893,5295,10000	ADCY9,ESR1,NRAS,PIK3R1,AKT3
3_Member	KEGG Pathway	hsa04933	AGE-RAGE signaling pathway in diabetic complications	-2.69548	-0.781204	5/99	595,1906,4893,5295,10000	CCND1,EDN1,NRAS,PIK3R1,AKT3
3_Member	KEGG Pathway	hsa04150	mTOR signaling pathway	-2.60535	-0.725618	6/151	1857,3479,3480,4893,5295,10000	DVL3,IGF1,IGF1R,NRAS,PIK3R1,AKT3
3_Member	KEGG Pathway	hsa05230	Central carbon metabolism in cancer	-2.55365	-0.689454	4/65	4893,5295,6513,10000	NRAS,PIK3R1,SLC2A1,AKT3
3_Member	KEGG Pathway	hsa04630	Jak-STAT signaling pathway	-2.53503	-0.683126	6/156	595,598,894,1026,5295,10000	CCND1,BCL2L1,CCND2,CDKN1A,PIK3R1,AKT3
3_Member	KEGG Pathway	hsa04725	Cholinergic synapse	-2.46297	-0.646054	5/112	115,2787,4893,5295,10000	ADCY9,GNG5,NRAS,PIK3R1,AKT3
3_Member	KEGG Pathway	hsa04071	Sphingolipid signaling pathway	-2.36635	-0.597109	5/118	4893,5295,5520,10000,340485	NRAS,PIK3R1,PPP2R2A,AKT3,ACER2
3_Member	KEGG Pathway	hsa04722	Neurotrophin signaling pathway	-2.35082	-0.586258	5/119	356,1399,4893,5295,10000	FASLG,CRKL,NRAS,PIK3R1,AKT3
3_Member	KEGG Pathway	hsa04062	Chemokine signaling pathway	-2.21016	-0.485903	6/182	115,1399,2787,4893,5295,10000	ADCY9,CRKL,GNG5,NRAS,PIK3R1,AKT3
3_Member	KEGG Pathway	hsa05160	Hepatitis C	-2.17613	-0.464802	5/131	1026,4893,5295,5520,10000	CDKN1A,NRAS,PIK3R1,PPP2R2A,AKT3
3_Member	KEGG Pathway	hsa05162	Measles	-2.13553	-0.436657	5/134	356,595,894,5295,10000	FASLG,CCND1,CCND2,PIK3R1,AKT3
3_Member	KEGG Pathway	hsa04210	Apoptosis	-2.08312	-0.400075	5/138	356,598,4893,5295,10000	FASLG,BCL2L1,NRAS,PIK3R1,AKT3
3_Member	GO Biological Processes	GO:0040017	positive regulation of locomotion	-2.01547	-0.350338	12/612	1399,1906,3479,3480,5295,5962,6809,7057,8660,9480,10000,54910	CRKL,EDN1,IGF1,IGF1R,PIK3R1,RDX,STX3,THBS1,IRS2,ONECUT2,AKT3,SEMA4C
4_Summary	GO Molecular Functions	GO:0000987	proximal promoter sequence-specific DNA binding	-7.1999	-3.91934	22/629	571,668,1871,2005,2099,2649,3159,3200,4084,4781,5080,5090,5451,8091,8932,9314,9421,9480,10620,10923,26523,57459,5326,153222	BACH1,FOXL2,E2F3,ELK4,ESR1,NR6A1,HMGA1,HOXA3,MXD1,NFIB,PAX6,PBX3,POU2F1,HMGA2,MBD2,KLF4,HAND1,ONECUT2,ARID3B,SUB1,AGO1,GATAD2B,PLAGL2,CREBRF
4_Member	GO Molecular Functions	GO:0000987	proximal promoter sequence-specific DNA binding	-7.1999	-3.91934	22/629	571,668,1871,2005,2099,2649,3159,3200,4084,4781,5080,5090,5451,8091,8932,9314,9421,9480,10620,10923,26523,57459	BACH1,FOXL2,E2F3,ELK4,ESR1,NR6A1,HMGA1,HOXA3,MXD1,NFIB,PAX6,PBX3,POU2F1,HMGA2,MBD2,KLF4,HAND1,ONECUT2,ARID3B,SUB1,AGO1,GATAD2B
4_Member	GO Molecular Functions	GO:0000978	RNA polymerase II proximal promoter sequence-specific DNA binding	-6.21372	-3.15721	20/604	571,668,2005,2099,2649,3200,4084,4781,5080,5090,5451,8091,8932,9314,9421,9480,10620,10923,26523,57459	BACH1,FOXL2,ELK4,ESR1,NR6A1,HOXA3,MXD1,NFIB,PAX6,PBX3,POU2F1,HMGA2,MBD2,KLF4,HAND1,ONECUT2,ARID3B,SUB1,AGO1,GATAD2B
4_Member	GO Molecular Functions	GO:0001228	DNA-binding transcription activator activity, RNA polymerase II-specific	-5.63619	-2.7816	16/436	571,668,1871,2005,2099,2649,4781,5080,5090,5326,5451,8091,9314,9480,10620,153222	BACH1,FOXL2,E2F3,ELK4,ESR1,NR6A1,NFIB,PAX6,PBX3,PLAGL2,POU2F1,HMGA2,KLF4,ONECUT2,ARID3B,CREBRF
5_Summary	GO Biological Processes	GO:0034248	regulation of cellular amide metabolic process	-6.08225	-3.10272	18/506	1982,2043,3479,7057,7832,9337,10642,10643,10644,26523,54464,55066,57546,58155,79727,84919,131405,132864,5713,6732,23543,54715,55796,140890,201626,668,3836,5520,57089,283209,389421,10970,9314	EIF4G2,EPHA4,IGF1,THBS1,BTG2,CNOT8,IGF2BP1,IGF2BP3,IGF2BP2,AGO1,XRN1,PDPR,PDP2,PTBP2,LIN28A,PPP1R15B,TRIM71,CPEB2,PSMD7,SRPK1,RBFOX2,RBFOX1,MBNL3,SREK1,PDE12,FOXL2,KPNA1,PPP2R2A,ENTPD7,PGM2L1,LIN28B,CKAP4,KLF4
5_Member	GO Biological Processes	GO:0034248	regulation of cellular amide metabolic process	-6.08225	-3.10272	18/506	1982,2043,3479,7057,7832,9337,10642,10643,10644,26523,54464,55066,57546,58155,79727,84919,131405,132864	EIF4G2,EPHA4,IGF1,THBS1,BTG2,CNOT8,IGF2BP1,IGF2BP3,IGF2BP2,AGO1,XRN1,PDPR,PDP2,PTBP2,LIN28A,PPP1R15B,TRIM71,CPEB2
5_Member	GO Biological Processes	GO:1903311	regulation of mRNA metabolic process	-5.751	-2.86838	14/328	5713,6732,7832,9337,10642,10643,10644,23543,54464,54715,55796,131405,140890,201626	PSMD7,SRPK1,BTG2,CNOT8,IGF2BP1,IGF2BP3,IGF2BP2,RBFOX2,XRN1,RBFOX1,MBNL3,TRIM71,SREK1,PDE12
5_Member	GO Biological Processes	GO:0034249	negative regulation of cellular amide metabolic process	-4.9903	-2.31181	11/236	3479,7832,9337,10642,10643,10644,26523,54464,79727,131405,132864	IGF1,BTG2,CNOT8,IGF2BP1,IGF2BP3,IGF2BP2,AGO1,XRN1,LIN28A,TRIM71,CPEB2
5_Member	GO Biological Processes	GO:0017148	negative regulation of translation	-4.56087	-2.01404	10/216	7832,9337,10642,10643,10644,26523,54464,79727,131405,132864	BTG2,CNOT8,IGF2BP1,IGF2BP3,IGF2BP2,AGO1,XRN1,LIN28A,TRIM71,CPEB2
5_Member	GO Biological Processes	GO:0034655	nucleobase-containing compound catabolic process	-4.46747	-1.96506	18/664	668,3479,3836,5520,5713,7832,9337,10642,10643,10644,26523,54464,57089,79727,131405,201626,283209,389421	FOXL2,IGF1,KPNA1,PPP2R2A,PSMD7,BTG2,CNOT8,IGF2BP1,IGF2BP3,IGF2BP2,AGO1,XRN1,ENTPD7,LIN28A,TRIM71,PDE12,PGM2L1,LIN28B
5_Member	GO Biological Processes	GO:0006417	regulation of translation	-4.2739	-1.82797	14/444	1982,7057,7832,9337,10642,10643,10644,26523,54464,58155,79727,84919,131405,132864	EIF4G2,THBS1,BTG2,CNOT8,IGF2BP1,IGF2BP3,IGF2BP2,AGO1,XRN1,PTBP2,LIN28A,PPP1R15B,TRIM71,CPEB2
5_Member	GO Biological Processes	GO:0061013	regulation of mRNA catabolic process	-4.06384	-1.69088	9/200	5713,7832,9337,10642,10643,10644,54464,131405,201626	PSMD7,BTG2,CNOT8,IGF2BP1,IGF2BP3,IGF2BP2,XRN1,TRIM71,PDE12
5_Member	GO Biological Processes	GO:0046700	heterocycle catabolic process	-4.04127	-1.67717	18/717	668,3479,3836,5520,5713,7832,9337,10642,10643,10644,26523,54464,57089,79727,131405,201626,283209,389421	FOXL2,IGF1,KPNA1,PPP2R2A,PSMD7,BTG2,CNOT8,IGF2BP1,IGF2BP3,IGF2BP2,AGO1,XRN1,ENTPD7,LIN28A,TRIM71,PDE12,PGM2L1,LIN28B
5_Member	GO Biological Processes	GO:0044270	cellular nitrogen compound catabolic process	-4.03367	-1.67393	18/718	668,3479,3836,5520,5713,7832,9337,10642,10643,10644,26523,54464,57089,79727,131405,201626,283209,389421	FOXL2,IGF1,KPNA1,PPP2R2A,PSMD7,BTG2,CNOT8,IGF2BP1,IGF2BP3,IGF2BP2,AGO1,XRN1,ENTPD7,LIN28A,TRIM71,PDE12,PGM2L1,LIN28B
5_Member	GO Biological Processes	GO:0006401	RNA catabolic process	-4.00947	-1.65405	13/412	5520,5713,7832,9337,10642,10643,10644,26523,54464,79727,131405,201626,389421	PPP2R2A,PSMD7,BTG2,CNOT8,IGF2BP1,IGF2BP3,IGF2BP2,AGO1,XRN1,LIN28A,TRIM71,PDE12,LIN28B
5_Member	GO Biological Processes	GO:0019439	aromatic compound catabolic process	-3.94368	-1.61736	18/730	668,3479,3836,5520,5713,7832,9337,10642,10643,10644,26523,54464,57089,79727,131405,201626,283209,389421	FOXL2,IGF1,KPNA1,PPP2R2A,PSMD7,BTG2,CNOT8,IGF2BP1,IGF2BP3,IGF2BP2,AGO1,XRN1,ENTPD7,LIN28A,TRIM71,PDE12,PGM2L1,LIN28B
5_Member	GO Molecular Functions	GO:0045182	translation regulator activity	-3.69	-1.43406	5/60	10642,10643,10644,131405,132864	IGF2BP1,IGF2BP3,IGF2BP2,TRIM71,CPEB2
5_Member	GO Biological Processes	GO:1901361	organic cyclic compound catabolic process	-3.67264	-1.42011	18/768	668,3479,3836,5520,5713,7832,9337,10642,10643,10644,26523,54464,57089,79727,131405,201626,283209,389421	FOXL2,IGF1,KPNA1,PPP2R2A,PSMD7,BTG2,CNOT8,IGF2BP1,IGF2BP3,IGF2BP2,AGO1,XRN1,ENTPD7,LIN28A,TRIM71,PDE12,PGM2L1,LIN28B
5_Member	GO Biological Processes	GO:0043487	regulation of RNA stability	-3.52213	-1.32376	8/187	5713,10642,10643,10644,54464,131405,201626,389421	PSMD7,IGF2BP1,IGF2BP3,IGF2BP2,XRN1,TRIM71,PDE12,LIN28B
5_Member	GO Biological Processes	GO:0006402	mRNA catabolic process	-3.25771	-1.1335	11/370	5520,5713,7832,9337,10642,10643,10644,26523,54464,131405,201626	PPP2R2A,PSMD7,BTG2,CNOT8,IGF2BP1,IGF2BP3,IGF2BP2,AGO1,XRN1,TRIM71,PDE12
5_Member	GO Cellular Components	GO:0000932	P-body	-2.94469	-0.942279	5/87	9337,26523,54464,79727,131405	CNOT8,AGO1,XRN1,LIN28A,TRIM71
5_Member	GO Biological Processes	GO:0043488	regulation of mRNA stability	-2.932	-0.932092	7/178	5713,10642,10643,10644,54464,131405,201626	PSMD7,IGF2BP1,IGF2BP3,IGF2BP2,XRN1,TRIM71,PDE12
5_Member	GO Molecular Functions	GO:0048027	mRNA 5'-UTR binding	-2.84736	-0.867796	3/25	10642,10643,10644	IGF2BP1,IGF2BP3,IGF2BP2
5_Member	GO Cellular Components	GO:0036464	cytoplasmic ribonucleoprotein granule	-2.40377	-0.611643	7/221	9337,10642,10970,26523,54464,79727,131405	CNOT8,IGF2BP1,CKAP4,AGO1,XRN1,LIN28A,TRIM71
5_Member	GO Biological Processes	GO:0042035	regulation of cytokine biosynthetic process	-2.38203	-0.604354	5/117	7057,9314,10642,10643,10644	THBS1,KLF4,IGF2BP1,IGF2BP3,IGF2BP2
5_Member	GO Cellular Components	GO:0035770	ribonucleoprotein granule	-2.29981	-0.547522	7/231	9337,10642,10970,26523,54464,79727,131405	CNOT8,IGF2BP1,CKAP4,AGO1,XRN1,LIN28A,TRIM71
5_Member	GO Biological Processes	GO:0042089	cytokine biosynthetic process	-2.24643	-0.512003	5/126	7057,9314,10642,10643,10644	THBS1,KLF4,IGF2BP1,IGF2BP3,IGF2BP2
5_Member	GO Biological Processes	GO:0042107	cytokine metabolic process	-2.2321	-0.498699	5/127	7057,9314,10642,10643,10644	THBS1,KLF4,IGF2BP1,IGF2BP3,IGF2BP2
5_Member	GO Biological Processes	GO:0006412	translation	-2.22356	-0.493559	14/723	1982,7057,7832,9337,10642,10643,10644,26523,54464,58155,79727,84919,131405,132864	EIF4G2,THBS1,BTG2,CNOT8,IGF2BP1,IGF2BP3,IGF2BP2,AGO1,XRN1,PTBP2,LIN28A,PPP1R15B,TRIM71,CPEB2
5_Member	GO Biological Processes	GO:0043043	peptide biosynthetic process	-2.09485	-0.408129	14/749	1982,7057,7832,9337,10642,10643,10644,26523,54464,58155,79727,84919,131405,132864	EIF4G2,THBS1,BTG2,CNOT8,IGF2BP1,IGF2BP3,IGF2BP2,AGO1,XRN1,PTBP2,LIN28A,PPP1R15B,TRIM71,CPEB2
5_Member	GO Molecular Functions	GO:0003730	mRNA 3'-UTR binding	-2.05214	-0.379032	4/90	10642,10643,10644,132864	IGF2BP1,IGF2BP3,IGF2BP2,CPEB2
6_Summary	GO Biological Processes	GO:0044839	cell cycle G2/M phase transition	-5.93772	-2.9816	13/271	571,595,1026,1111,5520,5713,7465,8091,9662,55031,55920,63967,219771,1906,3159,3416,8932,10000,30001	BACH1,CCND1,CDKN1A,CHEK1,PPP2R2A,PSMD7,WEE1,HMGA2,CEP135,USP47,RCC2,CLSPN,CCNY,EDN1,HMGA1,IDE,MBD2,AKT3,ERO1A
6_Member	GO Biological Processes	GO:0044839	cell cycle G2/M phase transition	-5.93772	-2.9816	13/271	571,595,1026,1111,5520,5713,7465,8091,9662,55031,55920,63967,219771	BACH1,CCND1,CDKN1A,CHEK1,PPP2R2A,PSMD7,WEE1,HMGA2,CEP135,USP47,RCC2,CLSPN,CCNY
6_Member	GO Biological Processes	GO:0000086	G2/M transition of mitotic cell cycle	-5.48997	-2.68653	12/252	571,595,1026,5520,5713,7465,8091,9662,55031,55920,63967,219771	BACH1,CCND1,CDKN1A,PPP2R2A,PSMD7,WEE1,HMGA2,CEP135,USP47,RCC2,CLSPN,CCNY
6_Member	GO Biological Processes	GO:1902749	regulation of cell cycle G2/M phase transition	-3.81059	-1.52639	9/216	595,1026,1111,5713,8091,9662,55031,55920,63967	CCND1,CDKN1A,CHEK1,PSMD7,HMGA2,CEP135,USP47,RCC2,CLSPN
6_Member	GO Biological Processes	GO:0031572	G2 DNA damage checkpoint	-3.57417	-1.35461	4/35	1026,1111,8091,63967	CDKN1A,CHEK1,HMGA2,CLSPN
6_Member	GO Biological Processes	GO:1902750	negative regulation of cell cycle G2/M phase transition	-3.37997	-1.21056	6/107	1026,1111,5713,8091,55031,63967	CDKN1A,CHEK1,PSMD7,HMGA2,USP47,CLSPN
6_Member	GO Biological Processes	GO:0010389	regulation of G2/M transition of mitotic cell cycle	-3.34172	-1.1861	8/199	595,1026,5713,8091,9662,55031,55920,63967	CCND1,CDKN1A,PSMD7,HMGA2,CEP135,USP47,RCC2,CLSPN
6_Member	GO Biological Processes	GO:0007095	mitotic G2 DNA damage checkpoint	-2.95513	-0.942279	3/23	1026,8091,63967	CDKN1A,HMGA2,CLSPN
6_Member	GO Biological Processes	GO:0010972	negative regulation of G2/M transition of mitotic cell cycle	-2.77441	-0.82291	5/95	1026,5713,8091,55031,63967	CDKN1A,PSMD7,HMGA2,USP47,CLSPN
6_Member	GO Biological Processes	GO:0007568	aging	-2.60566	-0.725618	9/319	1026,1111,1906,3159,3416,8091,8932,10000,30001	CDKN1A,CHEK1,EDN1,HMGA1,IDE,HMGA2,MBD2,AKT3,ERO1A
6_Member	GO Biological Processes	GO:0010165	response to X-ray	-2.53366	-0.683126	3/32	595,1026,8091	CCND1,CDKN1A,HMGA2
6_Member	GO Biological Processes	GO:0044818	mitotic G2/M transition checkpoint	-2.53366	-0.683126	3/32	1026,8091,63967	CDKN1A,HMGA2,CLSPN
6_Member	GO Biological Processes	GO:0051385	response to mineralocorticoid	-2.53366	-0.683126	3/32	595,1026,1906	CCND1,CDKN1A,EDN1
6_Member	GO Biological Processes	GO:0007569	cell aging	-2.36635	-0.597109	5/118	1026,1111,3159,8091,10000	CDKN1A,CHEK1,HMGA1,HMGA2,AKT3
6_Member	GO Biological Processes	GO:0090398	cellular senescence	-2.24969	-0.513195	4/79	1026,3159,8091,10000	CDKN1A,HMGA1,HMGA2,AKT3
6_Member	GO Biological Processes	GO:0006284	base-excision repair	-2.19775	-0.477492	3/42	3159,8091,55031	HMGA1,HMGA2,USP47
7_Summary	KEGG Pathway	hsa04152	AMPK signaling pathway	-5.8463	-2.94896	9/120	595,3479,3480,5295,5520,6319,8660,10000,79602,3416,767,1906,4763,9314,26051,6513,115,598,1399,2043,4131,5576,5899,54464,132864,201626,7049,7832,1408,2099,2649,5962,23543,153222,3092,7057,79727,5080	CCND1,IGF1,IGF1R,PIK3R1,PPP2R2A,SCD,IRS2,AKT3,ADIPOR2,IDE,CA8,EDN1,NF1,KLF4,PPP1R16B,SLC2A1,ADCY9,BCL2L1,CRKL,EPHA4,MAP1B,PRKAR2A,RALB,XRN1,CPEB2,PDE12,TGFBR3,BTG2,CRY2,ESR1,NR6A1,RDX,RBFOX2,CREBRF,HIP1,THBS1,LIN28A,PAX6
7_Member	KEGG Pathway	hsa04152	AMPK signaling pathway	-5.8463	-2.94896	9/120	595,3479,3480,5295,5520,6319,8660,10000,79602	CCND1,IGF1,IGF1R,PIK3R1,PPP2R2A,SCD,IRS2,AKT3,ADIPOR2
7_Member	GO Molecular Functions	GO:0043559	insulin binding	-4.85332	-2.19881	3/6	3416,3480,5295	IDE,IGF1R,PIK3R1
7_Member	GO Molecular Functions	GO:0005158	insulin receptor binding	-4.30932	-1.85267	4/23	3479,3480,5295,8660	IGF1,IGF1R,PIK3R1,IRS2
7_Member	GO Biological Processes	GO:0048015	phosphatidylinositol-mediated signaling	-4.19998	-1.76966	9/192	767,1906,3479,3480,4763,5295,8660,9314,26051	CA8,EDN1,IGF1,IGF1R,NF1,PIK3R1,IRS2,KLF4,PPP1R16B
7_Member	GO Biological Processes	GO:0014065	phosphatidylinositol 3-kinase signaling	-4.14152	-1.7213	8/152	1906,3479,3480,4763,5295,8660,9314,26051	EDN1,IGF1,IGF1R,NF1,PIK3R1,IRS2,KLF4,PPP1R16B
7_Member	GO Biological Processes	GO:0048017	inositol lipid-mediated signaling	-4.13107	-1.72072	9/196	767,1906,3479,3480,4763,5295,8660,9314,26051	CA8,EDN1,IGF1,IGF1R,NF1,PIK3R1,IRS2,KLF4,PPP1R16B
7_Member	GO Biological Processes	GO:0010827	regulation of glucose transmembrane transport	-4.10264	-1.70668	6/79	1906,3479,5295,6513,8660,79602	EDN1,IGF1,PIK3R1,SLC2A1,IRS2,ADIPOR2
7_Member	GO Biological Processes	GO:1901699	cellular response to nitrogen compound	-3.97795	-1.63859	17/660	115,598,1399,1906,2043,3416,3479,3480,4131,5295,5576,5899,8660,9314,54464,132864,201626	ADCY9,BCL2L1,CRKL,EDN1,EPHA4,IDE,IGF1,IGF1R,MAP1B,PIK3R1,PRKAR2A,RALB,IRS2,KLF4,XRN1,CPEB2,PDE12
7_Member	GO Biological Processes	GO:1901652	response to peptide	-3.97714	-1.63859	15/534	115,1906,2043,3416,3479,3480,4131,5295,5576,6513,7049,7832,8660,9314,132864	ADCY9,EDN1,EPHA4,IDE,IGF1,IGF1R,MAP1B,PIK3R1,PRKAR2A,SLC2A1,TGFBR3,BTG2,IRS2,KLF4,CPEB2
7_Member	GO Biological Processes	GO:0032870	cellular response to hormone stimulus	-3.58945	-1.36325	17/712	115,1399,1408,1906,2099,2649,3416,3480,4131,5295,5576,5962,8660,23543,79602,132864,153222	ADCY9,CRKL,CRY2,EDN1,ESR1,NR6A1,IDE,IGF1R,MAP1B,PIK3R1,PRKAR2A,RDX,IRS2,RBFOX2,ADIPOR2,CPEB2,CREBRF
7_Member	GO Biological Processes	GO:1901653	cellular response to peptide	-3.57134	-1.35461	12/397	115,1906,2043,3416,3479,3480,4131,5295,5576,8660,9314,132864	ADCY9,EDN1,EPHA4,IDE,IGF1,IGF1R,MAP1B,PIK3R1,PRKAR2A,IRS2,KLF4,CPEB2
7_Member	GO Biological Processes	GO:0046326	positive regulation of glucose import	-3.39022	-1.21597	4/39	3479,5295,8660,79602	IGF1,PIK3R1,IRS2,ADIPOR2
7_Member	GO Biological Processes	GO:1904659	glucose transmembrane transport	-3.29494	-1.14935	6/111	1906,3479,5295,6513,8660,79602	EDN1,IGF1,PIK3R1,SLC2A1,IRS2,ADIPOR2
7_Member	GO Biological Processes	GO:0008645	hexose transmembrane transport	-3.23351	-1.11928	6/114	1906,3479,5295,6513,8660,79602	EDN1,IGF1,PIK3R1,SLC2A1,IRS2,ADIPOR2
7_Member	GO Biological Processes	GO:0015749	monosaccharide transmembrane transport	-3.1936	-1.08428	6/116	1906,3479,5295,6513,8660,79602	EDN1,IGF1,PIK3R1,SLC2A1,IRS2,ADIPOR2
7_Member	GO Biological Processes	GO:0034219	carbohydrate transmembrane transport	-3.15451	-1.05455	6/118	1906,3479,5295,6513,8660,79602	EDN1,IGF1,PIK3R1,SLC2A1,IRS2,ADIPOR2
7_Member	GO Biological Processes	GO:0010828	positive regulation of glucose transmembrane transport	-3.15045	-1.05455	4/45	3479,5295,8660,79602	IGF1,PIK3R1,IRS2,ADIPOR2
7_Member	GO Biological Processes	GO:0043434	response to peptide hormone	-3.14814	-1.05455	12/443	115,1906,3416,3480,4131,5295,5576,6513,7049,7832,8660,132864	ADCY9,EDN1,IDE,IGF1R,MAP1B,PIK3R1,PRKAR2A,SLC2A1,TGFBR3,BTG2,IRS2,CPEB2
7_Member	GO Biological Processes	GO:0043491	protein kinase B signaling	-3.06988	-1.01117	9/273	2099,3092,3479,3480,5295,7057,8660,9314,79727	ESR1,HIP1,IGF1,IGF1R,PIK3R1,THBS1,IRS2,KLF4,LIN28A
7_Member	GO Biological Processes	GO:0071417	cellular response to organonitrogen compound	-2.9718	-0.950922	14/597	115,598,1906,2043,3416,3479,3480,4131,5295,5576,8660,9314,54464,132864	ADCY9,BCL2L1,EDN1,EPHA4,IDE,IGF1,IGF1R,MAP1B,PIK3R1,PRKAR2A,IRS2,KLF4,XRN1,CPEB2
7_Member	GO Biological Processes	GO:0014066	regulation of phosphatidylinositol 3-kinase signaling	-2.97022	-0.950922	6/128	3479,3480,5295,8660,9314,26051	IGF1,IGF1R,PIK3R1,IRS2,KLF4,PPP1R16B
7_Member	GO Biological Processes	GO:0051897	positive regulation of protein kinase B signaling	-2.94616	-0.942279	7/177	2099,3092,3480,5295,7057,8660,79727	ESR1,HIP1,IGF1R,PIK3R1,THBS1,IRS2,LIN28A
7_Member	GO Biological Processes	GO:0051896	regulation of protein kinase B signaling	-2.72622	-0.796236	8/248	2099,3092,3480,5295,7057,8660,9314,79727	ESR1,HIP1,IGF1R,PIK3R1,THBS1,IRS2,KLF4,LIN28A
7_Member	GO Biological Processes	GO:0046324	regulation of glucose import	-2.65461	-0.754266	4/61	3479,5295,8660,79602	IGF1,PIK3R1,IRS2,ADIPOR2
7_Member	GO Molecular Functions	GO:0043548	phosphatidylinositol 3-kinase binding	-2.6149	-0.730827	3/30	3480,5295,8660	IGF1R,PIK3R1,IRS2
7_Member	GO Biological Processes	GO:0008643	carbohydrate transport	-2.60535	-0.725618	6/151	1906,3479,5295,6513,8660,79602	EDN1,IGF1,PIK3R1,SLC2A1,IRS2,ADIPOR2
7_Member	GO Biological Processes	GO:0071375	cellular response to peptide hormone stimulus	-2.53415	-0.683126	9/327	115,1906,3416,3480,4131,5295,5576,8660,132864	ADCY9,EDN1,IDE,IGF1R,MAP1B,PIK3R1,PRKAR2A,IRS2,CPEB2
7_Member	KEGG Pathway	hsa04920	Adipocytokine signaling pathway	-2.45958	-0.645151	4/69	6513,8660,10000,79602	SLC2A1,IRS2,AKT3,ADIPOR2
7_Member	GO Biological Processes	GO:0046323	glucose import	-2.3505	-0.586258	4/74	3479,5295,8660,79602	IGF1,PIK3R1,IRS2,ADIPOR2
7_Member	GO Biological Processes	GO:0048009	insulin-like growth factor receptor signaling pathway	-2.32015	-0.560293	3/38	3479,3480,5295	IGF1,IGF1R,PIK3R1
7_Member	GO Biological Processes	GO:0042593	glucose homeostasis	-2.18267	-0.467373	7/243	1408,3480,5080,5295,8660,79602,79727	CRY2,IGF1R,PAX6,PIK3R1,IRS2,ADIPOR2,LIN28A
7_Member	GO Biological Processes	GO:0033500	carbohydrate homeostasis	-2.17326	-0.464802	7/244	1408,3480,5080,5295,8660,79602,79727	CRY2,IGF1R,PAX6,PIK3R1,IRS2,ADIPOR2,LIN28A
7_Member	GO Biological Processes	GO:0014068	positive regulation of phosphatidylinositol 3-kinase signaling	-2.06888	-0.390381	4/89	3479,3480,5295,8660	IGF1,IGF1R,PIK3R1,IRS2
8_Summary	GO Biological Processes	GO:0045860	positive regulation of protein kinase activity	-5.6819	-2.81352	18/540	115,595,894,905,1026,1399,1857,1906,2043,3479,5576,5899,7057,7335,8091,9748,63967,219771,3480,9314,4763,598,1111,3159,5295,7049,10000,51616,54910,55031,55432,55719,83999,84919	ADCY9,CCND1,CCND2,CCNT2,CDKN1A,CRKL,DVL3,EDN1,EPHA4,IGF1,PRKAR2A,RALB,THBS1,UBE2V1,HMGA2,SLK,CLSPN,CCNY,IGF1R,KLF4,NF1,BCL2L1,CHEK1,HMGA1,PIK3R1,TGFBR3,AKT3,TAF9B,SEMA4C,USP47,YOD1,SLF2,KREMEN1,PPP1R15B
8_Member	GO Biological Processes	GO:0045860	positive regulation of protein kinase activity	-5.6819	-2.81352	18/540	115,595,894,905,1026,1399,1857,1906,2043,3479,5576,5899,7057,7335,8091,9748,63967,219771	ADCY9,CCND1,CCND2,CCNT2,CDKN1A,CRKL,DVL3,EDN1,EPHA4,IGF1,PRKAR2A,RALB,THBS1,UBE2V1,HMGA2,SLK,CLSPN,CCNY
8_Member	GO Biological Processes	GO:0033674	positive regulation of kinase activity	-5.50779	-2.69212	19/613	115,595,894,905,1026,1399,1857,1906,2043,3479,3480,5576,5899,7057,7335,8091,9748,63967,219771	ADCY9,CCND1,CCND2,CCNT2,CDKN1A,CRKL,DVL3,EDN1,EPHA4,IGF1,IGF1R,PRKAR2A,RALB,THBS1,UBE2V1,HMGA2,SLK,CLSPN,CCNY
8_Member	GO Biological Processes	GO:0051347	positive regulation of transferase activity	-5.31596	-2.54728	20/692	115,595,894,905,1026,1399,1857,1906,2043,3479,3480,5576,5899,7057,7335,8091,9314,9748,63967,219771	ADCY9,CCND1,CCND2,CCNT2,CDKN1A,CRKL,DVL3,EDN1,EPHA4,IGF1,IGF1R,PRKAR2A,RALB,THBS1,UBE2V1,HMGA2,KLF4,SLK,CLSPN,CCNY
8_Member	GO Biological Processes	GO:0071900	regulation of protein serine/threonine kinase activity	-5.19603	-2.46975	17/528	595,894,905,1026,1399,1857,1906,2043,3479,3480,4763,5576,5899,7057,7335,8091,219771	CCND1,CCND2,CCNT2,CDKN1A,CRKL,DVL3,EDN1,EPHA4,IGF1,IGF1R,NF1,PRKAR2A,RALB,THBS1,UBE2V1,HMGA2,CCNY
8_Member	GO Biological Processes	GO:0071902	positive regulation of protein serine/threonine kinase activity	-4.82615	-2.19881	13/343	595,894,905,1399,1857,1906,2043,3479,5899,7057,7335,8091,219771	CCND1,CCND2,CCNT2,CRKL,DVL3,EDN1,EPHA4,IGF1,RALB,THBS1,UBE2V1,HMGA2,CCNY
8_Member	GO Biological Processes	GO:0080135	regulation of cellular response to stress	-4.68343	-2.10902	20/765	598,1111,1857,1906,2043,3159,3480,5295,7049,7335,8091,9314,10000,51616,54910,55031,55432,55719,83999,84919	BCL2L1,CHEK1,DVL3,EDN1,EPHA4,HMGA1,IGF1R,PIK3R1,TGFBR3,UBE2V1,HMGA2,KLF4,AKT3,TAF9B,SEMA4C,USP47,YOD1,SLF2,KREMEN1,PPP1R15B
8_Member	GO Biological Processes	GO:0031098	stress-activated protein kinase signaling cascade	-2.62392	-0.734006	9/317	1399,1857,1906,2043,3480,7049,7335,9748,54910	CRKL,DVL3,EDN1,EPHA4,IGF1R,TGFBR3,UBE2V1,SLK,SEMA4C
8_Member	GO Biological Processes	GO:0007254	JNK cascade	-2.4915	-0.663236	7/213	1399,1857,1906,2043,3480,7049,7335	CRKL,DVL3,EDN1,EPHA4,IGF1R,TGFBR3,UBE2V1
8_Member	GO Biological Processes	GO:0043405	regulation of MAP kinase activity	-2.38995	-0.607036	9/344	1399,1857,1906,2043,3479,3480,4763,7057,7335	CRKL,DVL3,EDN1,EPHA4,IGF1,IGF1R,NF1,THBS1,UBE2V1
8_Member	GO Biological Processes	GO:0051403	stress-activated MAPK cascade	-2.34008	-0.576941	8/287	1399,1857,1906,2043,3480,7049,7335,54910	CRKL,DVL3,EDN1,EPHA4,IGF1R,TGFBR3,UBE2V1,SEMA4C
8_Member	GO Biological Processes	GO:0043406	positive regulation of MAP kinase activity	-2.00387	-0.344176	7/263	1399,1857,1906,2043,3479,7057,7335	CRKL,DVL3,EDN1,EPHA4,IGF1,THBS1,UBE2V1
9_Summary	GO Biological Processes	GO:0046898	response to cycloheximide	-5.5465	-2.71824	3/4	598,9314,54464,595,1026,1906,7049,7057	BCL2L1,KLF4,XRN1,CCND1,CDKN1A,EDN1,TGFBR3,THBS1
9_Member	GO Biological Processes	GO:0046898	response to cycloheximide	-5.5465	-2.71824	3/4	598,9314,54464	BCL2L1,KLF4,XRN1
9_Member	GO Biological Processes	GO:0060992	response to fungicide	-3.95132	-1.62096	3/11	598,9314,54464	BCL2L1,KLF4,XRN1
9_Member	GO Biological Processes	GO:1901654	response to ketone	-3.35623	-1.19515	8/198	595,598,1026,1906,7049,7057,9314,54464	CCND1,BCL2L1,CDKN1A,EDN1,TGFBR3,THBS1,KLF4,XRN1
10_Summary	KEGG Pathway	hsa05202	Transcriptional misregulation in cancer	-5.24988	-2.50293	10/180	598,894,905,1026,2005,3479,3480,5077,5090,8091	BCL2L1,CCND2,CCNT2,CDKN1A,ELK4,IGF1,IGF1R,PAX3,PBX3,HMGA2
10_Member	KEGG Pathway	hsa05202	Transcriptional misregulation in cancer	-5.24988	-2.50293	10/180	598,894,905,1026,2005,3479,3480,5077,5090,8091	BCL2L1,CCND2,CCNT2,CDKN1A,ELK4,IGF1,IGF1R,PAX3,PBX3,HMGA2
11_Summary	GO Biological Processes	GO:0050821	protein stabilization	-5.14474	-2.44692	10/185	1026,1857,2043,3092,3479,4194,5295,6812,51616,55664	CDKN1A,DVL3,EPHA4,HIP1,IGF1,MDM4,PIK3R1,STXBP1,TAF9B,CDC37L1
11_Member	GO Biological Processes	GO:0050821	protein stabilization	-5.14474	-2.44692	10/185	1026,1857,2043,3092,3479,4194,5295,6812,51616,55664	CDKN1A,DVL3,EPHA4,HIP1,IGF1,MDM4,PIK3R1,STXBP1,TAF9B,CDC37L1
11_Member	GO Biological Processes	GO:0031647	regulation of protein stability	-3.49497	-1.29958	10/291	1026,1857,2043,3092,3479,4194,5295,6812,51616,55664	CDKN1A,DVL3,EPHA4,HIP1,IGF1,MDM4,PIK3R1,STXBP1,TAF9B,CDC37L1
12_Summary	GO Biological Processes	GO:0034976	response to endoplasmic reticulum stress	-4.82749	-2.19881	12/293	488,595,598,5295,7057,9354,30001,55432,56886,80267,84919,153222	ATP2A2,CCND1,BCL2L1,PIK3R1,THBS1,UBE4A,ERO1A,YOD1,UGGT1,EDEM3,PPP1R15B,CREBRF
12_Member	GO Biological Processes	GO:0034976	response to endoplasmic reticulum stress	-4.82749	-2.19881	12/293	488,595,598,5295,7057,9354,30001,55432,56886,80267,84919,153222	ATP2A2,CCND1,BCL2L1,PIK3R1,THBS1,UBE4A,ERO1A,YOD1,UGGT1,EDEM3,PPP1R15B,CREBRF
12_Member	GO Biological Processes	GO:0035966	response to topologically incorrect protein	-3.99825	-1.64711	9/204	595,5295,7057,30001,55432,56886,80267,84919,153222	CCND1,PIK3R1,THBS1,ERO1A,YOD1,UGGT1,EDEM3,PPP1R15B,CREBRF
12_Member	GO Biological Processes	GO:0006986	response to unfolded protein	-3.60158	-1.36569	8/182	595,5295,7057,30001,55432,80267,84919,153222	CCND1,PIK3R1,THBS1,ERO1A,YOD1,EDEM3,PPP1R15B,CREBRF
12_Member	GO Biological Processes	GO:0035967	cellular response to topologically incorrect protein	-3.13985	-1.05455	7/164	595,5295,30001,55432,56886,84919,153222	CCND1,PIK3R1,ERO1A,YOD1,UGGT1,PPP1R15B,CREBRF
12_Member	GO Biological Processes	GO:0030968	endoplasmic reticulum unfolded protein response	-3.02364	-0.985655	6/125	595,5295,30001,55432,84919,153222	CCND1,PIK3R1,ERO1A,YOD1,PPP1R15B,CREBRF
12_Member	GO Biological Processes	GO:0034620	cellular response to unfolded protein	-2.69364	-0.781054	6/145	595,5295,30001,55432,84919,153222	CCND1,PIK3R1,ERO1A,YOD1,PPP1R15B,CREBRF
12_Member	GO Biological Processes	GO:1905897	regulation of response to endoplasmic reticulum stress	-2.12049	-0.423505	4/86	598,5295,55432,84919	BCL2L1,PIK3R1,YOD1,PPP1R15B
12_Member	GO Biological Processes	GO:1903573	negative regulation of response to endoplasmic reticulum stress	-2.11424	-0.421021	3/45	598,55432,84919	BCL2L1,YOD1,PPP1R15B
13_Summary	GO Biological Processes	GO:0001952	regulation of cell-matrix adhesion	-4.80021	-2.18084	8/123	4763,5295,7057,7402,9480,9748,55920,340485,1399,29780,3479,5962,6809,8744,9314	NF1,PIK3R1,THBS1,UTRN,ONECUT2,SLK,RCC2,ACER2,CRKL,PARVB,IGF1,RDX,STX3,TNFSF9,KLF4
13_Member	GO Biological Processes	GO:0001952	regulation of cell-matrix adhesion	-4.80021	-2.18084	8/123	4763,5295,7057,7402,9480,9748,55920,340485	NF1,PIK3R1,THBS1,UTRN,ONECUT2,SLK,RCC2,ACER2
13_Member	GO Biological Processes	GO:0001953	negative regulation of cell-matrix adhesion	-4.39012	-1.91687	5/43	4763,5295,7057,55920,340485	NF1,PIK3R1,THBS1,RCC2,ACER2
13_Member	GO Biological Processes	GO:0010810	regulation of cell-substrate adhesion	-3.82573	-1.53417	9/215	1399,4763,5295,7057,7402,9480,9748,55920,340485	CRKL,NF1,PIK3R1,THBS1,UTRN,ONECUT2,SLK,RCC2,ACER2
13_Member	GO Biological Processes	GO:0010812	negative regulation of cell-substrate adhesion	-3.4345	-1.25085	5/68	4763,5295,7057,55920,340485	NF1,PIK3R1,THBS1,RCC2,ACER2
13_Member	GO Biological Processes	GO:0007160	cell-matrix adhesion	-2.94472	-0.942279	8/229	4763,5295,7057,7402,9480,9748,55920,340485	NF1,PIK3R1,THBS1,UTRN,ONECUT2,SLK,RCC2,ACER2
13_Member	GO Biological Processes	GO:0031589	cell-substrate adhesion	-2.85199	-0.867796	10/353	1399,4763,5295,7057,7402,9480,9748,29780,55920,340485	CRKL,NF1,PIK3R1,THBS1,UTRN,ONECUT2,SLK,PARVB,RCC2,ACER2
13_Member	GO Biological Processes	GO:0030155	regulation of cell adhesion	-2.25954	-0.517629	14/716	1399,3479,4763,5295,5962,6809,7057,7402,8744,9314,9480,9748,55920,340485	CRKL,IGF1,NF1,PIK3R1,RDX,STX3,THBS1,UTRN,TNFSF9,KLF4,ONECUT2,SLK,RCC2,ACER2
14_Summary	GO Biological Processes	GO:0045931	positive regulation of mitotic cell cycle	-4.61283	-2.05243	9/170	595,894,1906,3479,5962,9700,55719,55920,134353	CCND1,CCND2,EDN1,IGF1,RDX,ESPL1,SLF2,RCC2,LSM11
14_Member	GO Biological Processes	GO:0045931	positive regulation of mitotic cell cycle	-4.61283	-2.05243	9/170	595,894,1906,3479,5962,9700,55719,55920,134353	CCND1,CCND2,EDN1,IGF1,RDX,ESPL1,SLF2,RCC2,LSM11
14_Member	GO Biological Processes	GO:1901992	positive regulation of mitotic cell cycle phase transition	-3.63443	-1.39196	6/96	595,894,5962,9700,55920,134353	CCND1,CCND2,RDX,ESPL1,RCC2,LSM11
14_Member	GO Biological Processes	GO:1901989	positive regulation of cell cycle phase transition	-3.27425	-1.13724	6/112	595,894,5962,9700,55920,134353	CCND1,CCND2,RDX,ESPL1,RCC2,LSM11
14_Member	GO Biological Processes	GO:1900087	positive regulation of G1/S transition of mitotic cell cycle	-2.94408	-0.942279	4/51	595,894,5962,134353	CCND1,CCND2,RDX,LSM11
14_Member	GO Biological Processes	GO:1902808	positive regulation of cell cycle G1/S phase transition	-2.62868	-0.737284	4/62	595,894,5962,134353	CCND1,CCND2,RDX,LSM11
15_Summary	GO Molecular Functions	GO:0019904	protein domain specific binding	-4.59454	-2.04098	19/712	598,1111,2043,2787,3200,5077,5080,5576,5962,6801,6812,7049,8091,8660,8867,8932,23114,55031,55920	BCL2L1,CHEK1,EPHA4,GNG5,HOXA3,PAX3,PAX6,PRKAR2A,RDX,STRN,STXBP1,TGFBR3,HMGA2,IRS2,SYNJ1,MBD2,NFASC,USP47,RCC2
15_Member	GO Molecular Functions	GO:0019904	protein domain specific binding	-4.59454	-2.04098	19/712	598,1111,2043,2787,3200,5077,5080,5576,5962,6801,6812,7049,8091,8660,8867,8932,23114,55031,55920	BCL2L1,CHEK1,EPHA4,GNG5,HOXA3,PAX3,PAX6,PRKAR2A,RDX,STRN,STXBP1,TGFBR3,HMGA2,IRS2,SYNJ1,MBD2,NFASC,USP47,RCC2
16_Summary	GO Biological Processes	GO:0051099	positive regulation of binding	-4.51357	-1.98296	9/175	2043,3200,3416,3479,5080,5899,8091,8932,9314,488,1026,7049,9421,3480	EPHA4,HOXA3,IDE,IGF1,PAX6,RALB,HMGA2,MBD2,KLF4,ATP2A2,CDKN1A,TGFBR3,HAND1,IGF1R
16_Member	GO Biological Processes	GO:0051099	positive regulation of binding	-4.51357	-1.98296	9/175	2043,3200,3416,3479,5080,5899,8091,8932,9314	EPHA4,HOXA3,IDE,IGF1,PAX6,RALB,HMGA2,MBD2,KLF4
16_Member	GO Biological Processes	GO:0051098	regulation of binding	-4.48301	-1.96836	13/370	488,1026,2043,3200,3416,3479,5080,5899,7049,8091,8932,9314,9421	ATP2A2,CDKN1A,EPHA4,HOXA3,IDE,IGF1,PAX6,RALB,TGFBR3,HMGA2,MBD2,KLF4,HAND1
16_Member	GO Biological Processes	GO:0043393	regulation of protein binding	-2.4915	-0.663236	7/213	488,1026,2043,3200,3416,5899,7049	ATP2A2,CDKN1A,EPHA4,HOXA3,IDE,RALB,TGFBR3
16_Member	GO Biological Processes	GO:0032092	positive regulation of protein binding	-2.12049	-0.423505	4/86	2043,3200,3416,5899	EPHA4,HOXA3,IDE,RALB
16_Member	GO Biological Processes	GO:0050435	amyloid-beta metabolic process	-2.06199	-0.385301	3/47	2043,3416,3479	EPHA4,IDE,IGF1
16_Member	GO Biological Processes	GO:1904646	cellular response to amyloid-beta	-2.03681	-0.368147	3/48	2043,3479,3480	EPHA4,IGF1,IGF1R
17_Summary	GO Molecular Functions	GO:0008134	transcription factor binding	-4.51019	-1.98296	18/659	595,668,905,1871,1876,2099,3159,5080,5295,6801,8091,9314,9421,23468,23543,23710,51616,55787,2649,5090,5451,10923	CCND1,FOXL2,CCNT2,E2F3,E2F6,ESR1,HMGA1,PAX6,PIK3R1,STRN,HMGA2,KLF4,HAND1,CBX5,RBFOX2,GABARAPL1,TAF9B,TXLNG,NR6A1,PBX3,POU2F1,SUB1
17_Member	GO Molecular Functions	GO:0008134	transcription factor binding	-4.51019	-1.98296	18/659	595,668,905,1871,1876,2099,3159,5080,5295,6801,8091,9314,9421,23468,23543,23710,51616,55787	CCND1,FOXL2,CCNT2,E2F3,E2F6,ESR1,HMGA1,PAX6,PIK3R1,STRN,HMGA2,KLF4,HAND1,CBX5,RBFOX2,GABARAPL1,TAF9B,TXLNG
17_Member	GO Cellular Components	GO:0005667	transcription factor complex	-2.78903	-0.832411	10/360	1871,1876,2649,3159,5090,5451,9314,9421,10923,51616	E2F3,E2F6,NR6A1,HMGA1,PBX3,POU2F1,KLF4,HAND1,SUB1,TAF9B
17_Member	GO Cellular Components	GO:0044798	nuclear transcription factor complex	-2.63142	-0.73855	7/201	1871,1876,3159,5451,9314,9421,51616	E2F3,E2F6,HMGA1,POU2F1,KLF4,HAND1,TAF9B
17_Member	GO Cellular Components	GO:0090575	RNA polymerase II transcription factor complex	-2.45427	-0.644585	6/162	1871,1876,3159,5451,9421,51616	E2F3,E2F6,HMGA1,POU2F1,HAND1,TAF9B
18_Summary	GO Biological Processes	GO:0045055	regulated exocytosis	-4.4404	-1.95572	20/796	488,1265,2683,3479,4893,5049,5713,5878,6809,6812,6836,6857,7057,8773,8867,10970,23114,25852,55664,387921,356,598,1174,3092,23710,54910,57089	ATP2A2,CNN2,B4GALT1,IGF1,NRAS,PAFAH1B2,PSMD7,RAB5C,STX3,STXBP1,SURF4,SYT1,THBS1,SNAP23,SYNJ1,CKAP4,NFASC,ARMC8,CDC37L1,NHLRC3,FASLG,BCL2L1,AP1S1,HIP1,GABARAPL1,SEMA4C,ENTPD7
18_Member	GO Biological Processes	GO:0045055	regulated exocytosis	-4.4404	-1.95572	20/796	488,1265,2683,3479,4893,5049,5713,5878,6809,6812,6836,6857,7057,8773,8867,10970,23114,25852,55664,387921	ATP2A2,CNN2,B4GALT1,IGF1,NRAS,PAFAH1B2,PSMD7,RAB5C,STX3,STXBP1,SURF4,SYT1,THBS1,SNAP23,SYNJ1,CKAP4,NFASC,ARMC8,CDC37L1,NHLRC3
18_Member	GO Cellular Components	GO:0005766	primary lysosome	-3.25214	-1.13295	7/157	2683,5878,6809,6836,8773,10970,387921	B4GALT1,RAB5C,STX3,SURF4,SNAP23,CKAP4,NHLRC3
18_Member	GO Cellular Components	GO:0042582	azurophil granule	-3.25214	-1.13295	7/157	2683,5878,6809,6836,8773,10970,387921	B4GALT1,RAB5C,STX3,SURF4,SNAP23,CKAP4,NHLRC3
18_Member	GO Biological Processes	GO:0043299	leukocyte degranulation	-2.91876	-0.920745	13/537	1265,2683,4893,5049,5713,5878,6812,6836,8773,10970,23114,25852,387921	CNN2,B4GALT1,NRAS,PAFAH1B2,PSMD7,RAB5C,STXBP1,SURF4,SNAP23,CKAP4,NFASC,ARMC8,NHLRC3
18_Member	GO Biological Processes	GO:0002275	myeloid cell activation involved in immune response	-2.84733	-0.867796	13/547	1265,2683,4893,5049,5713,5878,6812,6836,8773,10970,23114,25852,387921	CNN2,B4GALT1,NRAS,PAFAH1B2,PSMD7,RAB5C,STXBP1,SURF4,SNAP23,CKAP4,NFASC,ARMC8,NHLRC3
18_Member	GO Biological Processes	GO:0002444	myeloid leukocyte mediated immunity	-2.79156	-0.832411	13/555	1265,2683,4893,5049,5713,5878,6812,6836,8773,10970,23114,25852,387921	CNN2,B4GALT1,NRAS,PAFAH1B2,PSMD7,RAB5C,STXBP1,SURF4,SNAP23,CKAP4,NFASC,ARMC8,NHLRC3
18_Member	GO Biological Processes	GO:0043312	neutrophil degranulation	-2.79001	-0.832411	12/488	1265,2683,4893,5049,5713,5878,6836,8773,10970,23114,25852,387921	CNN2,B4GALT1,NRAS,PAFAH1B2,PSMD7,RAB5C,SURF4,SNAP23,CKAP4,NFASC,ARMC8,NHLRC3
18_Member	GO Biological Processes	GO:0002283	neutrophil activation involved in immune response	-2.76784	-0.818674	12/491	1265,2683,4893,5049,5713,5878,6836,8773,10970,23114,25852,387921	CNN2,B4GALT1,NRAS,PAFAH1B2,PSMD7,RAB5C,SURF4,SNAP23,CKAP4,NFASC,ARMC8,NHLRC3
18_Member	GO Cellular Components	GO:0030667	secretory granule membrane	-2.75633	-0.814888	9/303	2683,4893,5878,6809,6836,6857,8773,10970,23114	B4GALT1,NRAS,RAB5C,STX3,SURF4,SYT1,SNAP23,CKAP4,NFASC
18_Member	GO Cellular Components	GO:0035577	azurophil granule membrane	-2.70798	-0.789145	4/59	2683,5878,6836,10970	B4GALT1,RAB5C,SURF4,CKAP4
18_Member	GO Biological Processes	GO:0042119	neutrophil activation	-2.69534	-0.781204	12/501	1265,2683,4893,5049,5713,5878,6836,8773,10970,23114,25852,387921	CNN2,B4GALT1,NRAS,PAFAH1B2,PSMD7,RAB5C,SURF4,SNAP23,CKAP4,NFASC,ARMC8,NHLRC3
18_Member	GO Biological Processes	GO:0002446	neutrophil mediated immunity	-2.68821	-0.777174	12/502	1265,2683,4893,5049,5713,5878,6836,8773,10970,23114,25852,387921	CNN2,B4GALT1,NRAS,PAFAH1B2,PSMD7,RAB5C,SURF4,SNAP23,CKAP4,NFASC,ARMC8,NHLRC3
18_Member	GO Biological Processes	GO:0036230	granulocyte activation	-2.65286	-0.754017	12/507	1265,2683,4893,5049,5713,5878,6836,8773,10970,23114,25852,387921	CNN2,B4GALT1,NRAS,PAFAH1B2,PSMD7,RAB5C,SURF4,SNAP23,CKAP4,NFASC,ARMC8,NHLRC3
18_Member	GO Biological Processes	GO:0002274	myeloid leukocyte activation	-2.59327	-0.719247	14/656	1265,2683,4893,5049,5713,5878,6812,6836,7057,8773,10970,23114,25852,387921	CNN2,B4GALT1,NRAS,PAFAH1B2,PSMD7,RAB5C,STXBP1,SURF4,THBS1,SNAP23,CKAP4,NFASC,ARMC8,NHLRC3
18_Member	GO Cellular Components	GO:0060205	cytoplasmic vesicle lumen	-2.43969	-0.633943	9/338	356,1265,3479,5049,5713,7057,25852,55664,387921	FASLG,CNN2,IGF1,PAFAH1B2,PSMD7,THBS1,ARMC8,CDC37L1,NHLRC3
18_Member	GO Cellular Components	GO:0031983	vesicle lumen	-2.43131	-0.630282	9/339	356,1265,3479,5049,5713,7057,25852,55664,387921	FASLG,CNN2,IGF1,PAFAH1B2,PSMD7,THBS1,ARMC8,CDC37L1,NHLRC3
18_Member	GO Cellular Components	GO:0030659	cytoplasmic vesicle membrane	-2.31011	-0.551567	15/782	598,1174,2683,3092,4893,5878,6809,6836,6857,8773,10970,23114,23710,54910,57089	BCL2L1,AP1S1,B4GALT1,HIP1,NRAS,RAB5C,STX3,SURF4,SYT1,SNAP23,CKAP4,NFASC,GABARAPL1,SEMA4C,ENTPD7
18_Member	GO Cellular Components	GO:0034774	secretory granule lumen	-2.05776	-0.383625	8/321	1265,3479,5049,5713,7057,25852,55664,387921	CNN2,IGF1,PAFAH1B2,PSMD7,THBS1,ARMC8,CDC37L1,NHLRC3
19_Summary	GO Molecular Functions	GO:0003682	chromatin binding	-4.34055	-1.87291	16/555	661,905,2005,2099,3159,5080,8028,8091,8243,8932,9314,11198,23468,55206,56916,57459,1111,79172	POLR3D,CCNT2,ELK4,ESR1,HMGA1,PAX6,MLLT10,HMGA2,SMC1A,MBD2,KLF4,SUPT16H,CBX5,SBNO1,SMARCAD1,GATAD2B,CHEK1,CENPO
19_Member	GO Molecular Functions	GO:0003682	chromatin binding	-4.34055	-1.87291	16/555	661,905,2005,2099,3159,5080,8028,8091,8243,8932,9314,11198,23468,55206,56916,57459	POLR3D,CCNT2,ELK4,ESR1,HMGA1,PAX6,MLLT10,HMGA2,SMC1A,MBD2,KLF4,SUPT16H,CBX5,SBNO1,SMARCAD1,GATAD2B
19_Member	GO Biological Processes	GO:0006338	chromatin remodeling	-3.55359	-1.34307	8/185	1111,2099,3159,8091,8932,56916,57459,79172	CHEK1,ESR1,HMGA1,HMGA2,MBD2,SMARCAD1,GATAD2B,CENPO
19_Member	GO Molecular Functions	GO:0031491	nucleosome binding	-3.46452	-1.27504	5/67	8028,8091,8932,11198,57459	MLLT10,HMGA2,MBD2,SUPT16H,GATAD2B
19_Member	GO Cellular Components	GO:0000792	heterochromatin	-3.13426	-1.05327	5/79	3159,8091,8932,23468,56916	HMGA1,HMGA2,MBD2,CBX5,SMARCAD1
19_Member	GO Molecular Functions	GO:0031492	nucleosomal DNA binding	-2.25723	-0.517629	3/40	8091,8932,57459	HMGA2,MBD2,GATAD2B
19_Member	GO Biological Processes	GO:0043044	ATP-dependent chromatin remodeling	-2.06888	-0.390381	4/89	8932,56916,57459,79172	MBD2,SMARCAD1,GATAD2B,CENPO
20_Summary	GO Biological Processes	GO:0031629	synaptic vesicle fusion to presynaptic active zone membrane	-4.30932	-1.85267	4/23	6809,6812,6857,8773,5899,8867,55787,200081,488,598,1174,2043,3092,4763,6513,54910,57799,668,1906,8660,55585,9662,23241,9314,54471	STX3,STXBP1,SYT1,SNAP23,RALB,SYNJ1,TXLNG,TXLNA,ATP2A2,BCL2L1,AP1S1,EPHA4,HIP1,NF1,SLC2A1,SEMA4C,RAB40C,FOXL2,EDN1,IRS2,UBE2Q1,CEP135,PACS2,KLF4,MIEF1
20_Member	GO Biological Processes	GO:0031629	synaptic vesicle fusion to presynaptic active zone membrane	-4.30932	-1.85267	4/23	6809,6812,6857,8773	STX3,STXBP1,SYT1,SNAP23
20_Member	GO Biological Processes	GO:0099500	vesicle fusion to plasma membrane	-4.2332	-1.79774	4/24	6809,6812,6857,8773	STX3,STXBP1,SYT1,SNAP23
20_Member	GO Biological Processes	GO:0140029	exocytic process	-3.92518	-1.60287	6/85	5899,6809,6812,6857,8773,8867	RALB,STX3,STXBP1,SYT1,SNAP23,SYNJ1
20_Member	GO Molecular Functions	GO:0000149	SNARE binding	-3.27425	-1.13724	6/112	6809,6812,6857,8773,55787,200081	STX3,STXBP1,SYT1,SNAP23,TXLNG,TXLNA
20_Member	GO Molecular Functions	GO:0019905	syntaxin binding	-3.21115	-1.09938	5/76	6812,6857,8773,55787,200081	STXBP1,SYT1,SNAP23,TXLNG,TXLNA
20_Member	GO Biological Processes	GO:0016082	synaptic vesicle priming	-3.13782	-1.05455	3/20	6812,8773,8867	STXBP1,SNAP23,SYNJ1
20_Member	GO Biological Processes	GO:0016079	synaptic vesicle exocytosis	-3.11619	-1.04204	6/120	488,6809,6812,6857,8773,8867	ATP2A2,STX3,STXBP1,SYT1,SNAP23,SYNJ1
20_Member	GO Cellular Components	GO:0098793	presynapse	-3.02213	-0.985655	13/523	598,1174,2043,3092,4763,6513,6809,6812,6857,8773,8867,54910,57799	BCL2L1,AP1S1,EPHA4,HIP1,NF1,SLC2A1,STX3,STXBP1,SYT1,SNAP23,SYNJ1,SEMA4C,RAB40C
20_Member	GO Biological Processes	GO:0007269	neurotransmitter secretion	-3.01851	-0.985655	7/172	488,4763,6809,6812,6857,8773,8867	ATP2A2,NF1,STX3,STXBP1,SYT1,SNAP23,SYNJ1
20_Member	GO Biological Processes	GO:0099643	signal release from synapse	-3.01851	-0.985655	7/172	488,4763,6809,6812,6857,8773,8867	ATP2A2,NF1,STX3,STXBP1,SYT1,SNAP23,SYNJ1
20_Member	GO Biological Processes	GO:0023061	signal release	-2.95097	-0.942279	12/467	488,668,1906,4763,6513,6809,6812,6857,8660,8773,8867,55585	ATP2A2,FOXL2,EDN1,NF1,SLC2A1,STX3,STXBP1,SYT1,IRS2,SNAP23,SYNJ1,UBE2Q1
20_Member	GO Biological Processes	GO:0017156	calcium ion regulated exocytosis	-2.56282	-0.697235	6/154	488,6809,6812,6857,8773,8867	ATP2A2,STX3,STXBP1,SYT1,SNAP23,SYNJ1
20_Member	GO Biological Processes	GO:0048489	synaptic vesicle transport	-2.53503	-0.683126	6/156	488,6809,6812,6857,8773,8867	ATP2A2,STX3,STXBP1,SYT1,SNAP23,SYNJ1
20_Member	GO Biological Processes	GO:0097480	establishment of synaptic vesicle localization	-2.53503	-0.683126	6/156	488,6809,6812,6857,8773,8867	ATP2A2,STX3,STXBP1,SYT1,SNAP23,SYNJ1
20_Member	GO Biological Processes	GO:0048278	vesicle docking	-2.52952	-0.681663	4/66	5899,6809,6812,6857	RALB,STX3,STXBP1,SYT1
20_Member	GO Biological Processes	GO:0006836	neurotransmitter transport	-2.47013	-0.651007	8/273	488,1906,4763,6809,6812,6857,8773,8867	ATP2A2,EDN1,NF1,STX3,STXBP1,SYT1,SNAP23,SYNJ1
20_Member	GO Biological Processes	GO:0097479	synaptic vesicle localization	-2.38979	-0.607036	6/167	488,6809,6812,6857,8773,8867	ATP2A2,STX3,STXBP1,SYT1,SNAP23,SYNJ1
20_Member	GO Biological Processes	GO:0140056	organelle localization by membrane tethering	-2.3277	-0.566749	6/172	5899,6809,6812,6857,9662,23241	RALB,STX3,STXBP1,SYT1,CEP135,PACS2
20_Member	GO Biological Processes	GO:0001505	regulation of neurotransmitter levels	-2.30188	-0.547522	9/355	488,1906,4763,6809,6812,6857,8773,8867,9314	ATP2A2,EDN1,NF1,STX3,STXBP1,SYT1,SNAP23,SYNJ1,KLF4
20_Member	GO Biological Processes	GO:0022406	membrane docking	-2.22154	-0.493559	6/181	5899,6809,6812,6857,9662,23241	RALB,STX3,STXBP1,SYT1,CEP135,PACS2
20_Member	GO Biological Processes	GO:0048284	organelle fusion	-2.16247	-0.458831	5/132	6809,6812,6857,8773,54471	STX3,STXBP1,SYT1,SNAP23,MIEF1
20_Member	GO Biological Processes	GO:0006904	vesicle docking involved in exocytosis	-2.14136	-0.441538	3/44	5899,6809,6812	RALB,STX3,STXBP1
20_Member	GO Biological Processes	GO:0014047	glutamate secretion	-2.11424	-0.421021	3/45	4763,6812,6857	NF1,STXBP1,SYT1
20_Member	GO Biological Processes	GO:0099504	synaptic vesicle cycle	-2.02836	-0.36058	6/199	488,6809,6812,6857,8773,8867	ATP2A2,STX3,STXBP1,SYT1,SNAP23,SYNJ1
